# Supplementary material for: Comparative Microbiome Study of Mummified Peach Fruits by Metagenomics and Metatranscriptomics
Source: Plants (Basel). 2020 Aug 18;9(8):1052. doi: 10.3390/plants9081052 (PMC7464454; doi:10.3390/plants9081052)
Supplement: Supplementary file 1 [file plants-09-01052-s001.zip]

Archive with 5 entries (5 files):
- FigureS2.jpg
- FigureS1.jpg
- Table S1.xlsx
- Table S2.xlsx
- Table S3.xlsx
