# Supplementary material for: Comparative Microbiome Study of Mummified Peach Fruits by Metagenomics and Metatranscriptomics
Source: Plants (Basel). 2020 Aug 18;9(8):1052. doi: 10.3390/plants9081052 (PMC7464454; doi:10.3390/plants9081052)
Supplement: Supplementary file 1 [file plants-09-01052-s001.zip › Table S1.xlsx]

## Sheet: Phylum
Table S1. The number of reads associated with fungi in six different libraries.
The number of reads associated with fungi in each library according to phylum.
Phylum	D1	D4	D7	R1	R4	R7
Ascomycota	47064	395528	684619	25054	323117	369150
Basidiomycota	505	3442	914	1316	20291	6848
Blastocladiomycota	2	1	1	0	0	0
Chytridiomycota	93	13	38	4	198	358
Cryptomycota	0	0	0	0	6	24
Microsporidia	44	5	1	3	155	98
Mucoromycota	78	177	174	5641	1644	5706
Zoopagomycota	8	5	6	0	11	47

## Sheet: Family
The number of reads associated with fungi in each library according to family.
Family	D1	D4	D7	R1	R4	R7
Sclerotiniaceae	14161	212971	287996	10133	99192	129677
Saccharomycodaceae	5914	70	9	44	104	174
Phaffomycetaceae	3374	542	12	46	707	251
Lipomycetaceae	2387	76	16	58	172	205
Pichiaceae	589	14	5	3	69	3272
Saccharomycetaceae	319	38	17	773	758	1681
Nectriaceae	228	3052	5441	110	2877	2582
Rutstroemiaceae	128	1756	2490	60	884	1171
Debaryomycetaceae	118	23	8	15	521	69
Dipodascaceae	109	5	10	6	7	3
Aspergillaceae	102	5742	47193	329	23523	30624
Erysiphaceae	96	1179	2050	4	1128	967
Trichomonascaceae	94	3	35	2	2	1
Pleosporaceae	44	831	567	19	3149	1082
Glomeraceae	41	119	123	5621	720	2765
Pseudeurotiaceae	35	98	189	15	346	661
Ophiostomataceae	34	64	109	18	80	72
Herpotrichiellaceae	33	152	268	12	482	642
Cryptococcaceae	32	110	6	35	20	4
Trichosporonaceae	31	11	3	6	2	1
Cryphonectriaceae	30	698	717	1	3790	1610
Spizellomycetaceae	30	1	1	0	0	0
Hypocreaceae	28	159	1120	22	3027	4051
Trichocomaceae	27	396	5548	24	1812	727
Mycosphaerellaceae	20	516	169	100	4299	243
Hyaloscyphaceae	20	96	114	13	212	205
Melampsoraceae	17	19	41	603	3198	164
Myxotrichaceae	17	83	157	16	1174	1147
Juglanconidaceae	17	301	456	0	548	603
Orbiliaceae	17	139	258	0	153	850
Metschnikowiaceae	16	2	4	1	2963	413
Hypoxylaceae	16	218	699	20	954	999
Dermateaceae	16	147	145	12	437	1070
Chaetomiaceae	16	265	741	2	263	374
Glomerellaceae	15	154	554	17	1183	808
Mucoraceae	13	0	1	0	9	32
Ophiocordycipitaceae	11	217	1282	2	193	2014
Mrakiaceae	11	512	1	26	166	227
Massarinaceae	11	30	12	1	8	4
Pezizaceae	9	19	20	1	180	229
Clavicipitaceae	8	108	846	2	424	884
Diaporthaceae	8	32	56	3	283	218
Chlorociboriaceae	8	81	113	6	64	102
Helotiaceae	8	34	57	3	20	29
Trimorphomycetaceae	8	21	4	6	8	0
Cryptobasidiaceae	7	174	24	1	446	28
Microbotryaceae	7	58	46	4	21	21
Tuberaceae	7	24	27	1	40	46
Leotiaceae	6	58	84	6	77	136
Didymellaceae	6	101	18	1	4	7
Ascoideaceae	6	0	0	0	0	0
Ajellomycetaceae	5	41	122	9	8121	1448
Cucurbitariaceae	5	34	46	3	69	201
Sporidiobolaceae	5	42	2	8	115	79
Gelatoporiaceae	5	7	9	3	96	54
Botryosphaeriaceae	5	22	46	2	5	16
Trigonopsidaceae	5	0	0	0	5	36
Cuniculitremaceae	5	14	2	5	2	1
Psathyrellaceae	5	3	0	0	2	2
Diversisporaceae	4	6	30	11	512	2389
Gloniaceae	4	110	107	28	1196	793
Pucciniaceae	4	14	8	4	585	256
Polyporaceae	4	16	15	10	137	147
Tremellaceae	4	31	1	5	179	90
Naemateliaceae	4	18	2	9	3	0
Legeriomycetaceae	4	0	0	0	0	0
Ceratobasidiaceae	3	83	82	3	611	149
Ustilaginaceae	3	19	22	1	157	101
Leptosphaeriaceae	3	9	4	0	177	36
Periconiaceae	3	31	47	0	75	46
Physalacriaceae	3	7	7	1	139	30
Neocallimastigaceae	3	2	34	1	37	103
Saccotheciaceae	3	95	16	2	10	13
Sporocadaceae	3	20	76	1	4	16
Coniochaetaceae	3	18	47	0	4	17
Mortierellaceae	3	5	6	1	19	52
Chytriomycetaceae	3	2	0	1	15	50
Togniniaceae	3	12	31	0	1	9
Caulochytriaceae	3	1	0	1	6	39
Sympoventuriaceae	3	7	16	0	5	6
Phaeosphaeriaceae	3	14	11	0	4	5
Sordariaceae	2	97	140	2	1185	434
Cordycipitaceae	2	591	405	0	131	206
Stachybotryaceae	2	73	418	1	24	108
Serendipitaceae	2	4	3	0	391	58
Xylariaceae	2	27	110	4	151	72
Teratosphaeriaceae	2	35	34	0	175	109
Tricholomataceae	2	22	28	0	138	127
Brachybasidiaceae	2	160	46	0	25	30
Plectosphaerellaceae	2	67	132	1	12	42
Rhizopodaceae	2	2	0	0	104	62
Valsaceae	2	24	78	0	15	40
Didymosphaeriaceae	2	44	19	18	61	10
Ascobolaceae	2	2	2	1	42	82
Ceratocystidaceae	2	7	86	0	1	30
Pleurotaceae	2	1	2	1	69	42
Leucosporidiaceae	2	75	0	4	5	0
Cladosporiaceae	2	38	16	1	5	1
Morchellaceae	2	1	4	0	11	38
Cortinariaceae	2	1	6	0	22	9
Ancylistaceae	2	3	4	0	2	28
Peniophoraceae	2	4	2	0	5	3
Basidiobolaceae	2	1	2	0	0	10
Neolectaceae	2	0	2	0	0	0
Atheliaceae	1	59	39	13	3659	435
Malasseziaceae	1	12	11	0	710	82
Phycomycetaceae	1	0	1	0	139	132
Protomycetaceae	1	0	1	1	153	81
Gigasporaceae	1	1	5	2	57	152
Microascaceae	1	19	94	0	4	23
Thermoascaceae	1	8	97	0	4	25
Magnaporthaceae	1	13	31	0	58	26
Lyophyllaceae	1	9	84	0	6	23
Umbilicariaceae	1	13	17	1	27	32
Microdochiaceae	1	32	42	1	1	14
Mixiaceae	1	4	1	1	26	43
Botryobasidiaceae	1	3	0	0	28	43
Verrucariaceae	1	19	25	12	11	6
Pseudomassariaceae	1	12	34	0	5	17
Cladoniaceae	1	15	28	0	6	8
Lindgomycetaceae	1	8	16	15	5	6
Corynesporascaceae	1	12	22	0	5	7
Stereaceae	1	2	0	0	38	6
Argynnaceae	1	13	18	0	3	7
Pyriculariaceae	1	10	22	0	1	8
Hydnodontaceae	1	2	2	0	3	23
Schizoparmaceae	1	4	13	2	5	5
Cyphellophoraceae	1	9	14	0	2	0
Cunninghamellaceae	1	1	2	0	4	18
Ascosphaeraceae	1	4	10	0	5	3
Gloeophyllaceae	1	2	1	0	13	6
Venturiaceae	1	5	9	0	2	4
Elsinoaceae	1	7	8	1	0	2
Pertusariaceae	1	2	7	0	1	6
Hymenochaetaceae	1	2	1	0	4	9
Xylonaceae	1	4	7	1	1	2
Taphrinaceae	1	3	2	0	4	4
Marasmiaceae	1	2	8	0	0	2
Pyronemataceae	1	2	7	0	0	2
Exidiaceae	1	4	2	0	4	1
Tilletiaceae	1	2	1	0	2	0
Schizosaccharomycetaceae	1	0	2	0	0	2
Mycenaceae	1	3	0	0	0	0
Blastocladiaceae	1	1	0	0	0	0
Gonapodyaceae	1	1	0	0	0	0
Enterocytozoonidae	1	1	0	0	0	0
Pneumocystidaceae	1	0	0	0	0	0
Grifolaceae	0	5	4	2	1198	1672
Agaricaceae	0	1	2	1	603	354
Dacryobolaceae	0	1	4	0	95	106
Dacrymycetaceae	0	8	1	0	19	130
Paxillaceae	0	1	2	0	76	76
Sparassidaceae	0	2	1	0	38	106
Gnomoniaceae	0	13	14	0	60	54
Diatrypaceae	0	8	76	0	5	11
Serpulaceae	0	3	1	1	36	33
Arthrodermataceae	0	12	36	0	10	15
Wallemiaceae	0	3	0	0	27	37
Punctulariaceae	0	0	1	0	35	24
Astrosphaeriellaceae	0	6	10	0	17	16
Jaapiaceae	0	1	0	0	22	18
Endogonaceae	0	28	2	0	3	6
Ceraceosoraceae	0	1	0	0	5	32
Strophariaceae	0	0	2	0	9	26
Russulaceae	0	9	3	0	14	10
Phaeomoniellaceae	0	9	13	1	7	3
Elaphomycetaceae	0	3	22	0	2	6
Amylocorticiaceae	0	2	0	0	20	9
Cantharellaceae	0	14	6	0	6	4
Onygenaceae	0	3	15	1	2	3
Amanitaceae	0	2	1	0	16	5
Peltigeraceae	0	2	10	0	7	4
Sphaerobolaceae	0	2	1	0	4	13
Laetiporaceae	0	1	0	0	2	16
Anthracoideaceae	0	1	0	0	13	4
Omphalotaceae	0	2	3	0	4	8
Auriculariaceae	0	8	7	1	0	0
Meruliaceae	0	1	0	0	6	9
Phanerochaetaceae	0	2	2	0	11	1
Kickxellaceae	0	0	0	0	7	9
Pterulaceae	0	2	11	0	0	1
Apiosporaceae	0	0	3	0	1	6
Coniothyriaceae	0	2	3	0	2	2
Bionectriaceae	0	0	7	0	0	2
Rhizopogonaceae	0	2	4	0	2	1
Pisolithaceae	0	0	0	0	3	5
Parmeliaceae	0	2	4	0	0	1
Schizoporaceae	0	2	1	0	4	0
Schizophyllaceae	0	4	1	0	2	0
Sarocladiaceae	0	3	2	0	1	0
Fomitopsidaceae	0	1	1	0	3	0
Tulasnellaceae	0	2	0	0	2	0
Bondarzewiaceae	0	1	0	0	3	0
Collemataceae	0	0	1	0	1	1
Steccherinaceae	0	0	0	0	2	1
Fistulinaceae	0	1	1	0	1	0
Dothioraceae	0	1	1	0	0	0
Mycocaliciaceae	0	0	1	0	1	0
Pluteaceae	0	1	0	0	0	1
Lichtheimiaceae	0	1	0	0	1	0
Dimargaritaceae	0	0	0	0	2	0
Lecanoraceae	0	0	1	0	0	0
Bolbitiaceae	0	1	0	0	0	0
Nidulariaceae	0	1	0	0	0	0
Tilletiariaceae	0	1	0	0	0	0
Violaceomycetaceae	0	1	0	0	0	0
Catenariaceae	0	0	1	0	0	0
Nosematidae	0	0	0	0	1	0
Sigmoideomycetaceae	0	1	0	0	0	0

## Sheet: Genus
The number of reads associated with fungi in each library according to genus.
Family	D1	D4	D7	R1	R4	R7
Monilinia	4181	60722	83826	2509	25284	35331
Sclerotinia	1373	21122	28409	948	18005	17064
Penicillium	15	1941	18494	29	6446	7652
Aspergillus	67	1208	4541	273	14592	13345
Botrytis	236	3250	4725	77	2015	2926
Fusarium	222	2865	4360	105	2816	2183
Trichoderma	27	152	998	22	3020	4000
Talaromyces	25	373	5355	20	1719	664
Glomus	38	105	112	5515	620	234
Rutstroemia	128	1756	2490	60	884	1171
Hanseniaspora	5871	70	9	43	101	170
Cryphonectria	20	512	490	1	3636	1301
Melampsora	17	19	41	603	3198	164
Emmonsia	0	1	28	1	3725	180
Pichia	457	10	5	2	36	3211
Botryotinia	74	1094	1433	30	470	611
Cadophora	22	72	92	8	3243	203
Stylonychia	55	114	78	891	701	1667
Metschnikowia	10	2	4	1	2963	412
Diversispora	4	6	30	11	512	2389
Bipolaris	3	63	129	10	2097	636
Lipomyces	2386	76	16	58	172	205
Grifola	0	5	4	2	1198	1672
Rhizophagus <glomeromycetes>	3	11	8	106	97	2524
Colletotrichum	15	154	554	17	1183	808
Saitoella	12	56	104	33	1284	1203
Oidium	41	620	758	2	645	555
Acremonium <Hypocreales incertae sedis>	2	198	1727	2	54	493
Phialocephala <Helotiales incertae sedis>	37	147	207	21	1063	980
Oidiodendron	10	32	67	11	1158	1111
Piloderma	0	2	0	1	2160	166
Blastomyces	3	15	26	4	2144	51
Glonium	3	96	86	28	1157	708
Ophiocordyceps	1	55	270	1	104	1641
Juglanconis	17	301	456	0	548	603
Fibularhizoctonia	1	57	39	12	1499	269
Neurospora	1	92	111	2	1181	427
Wickerhamomyces	940	146	7	15	490	180
Alternaria	27	541	256	4	526	324
Histoplasma	0	10	18	3	538	1097
Marssonina	9	93	67	6	418	1033
Saccharomyces	28	2	2	9	120	1381
Hypoxylon	2	33	106	19	745	623
Pseudocercospora	2	53	21	1	1308	91
Podospora	14	246	667	0	159	282
Pseudogymnoascus	35	98	189	15	346	661
Golovinomyces	16	168	401	1	280	167
Exophiala	11	73	109	5	299	517
Kluyveromyces	6	23	7	696	142	89
Xanthophyllomyces	11	511	1	26	162	227
Rhizoctonia	3	83	82	3	611	149
Puccinia	4	14	8	4	585	256
Oxytricha	65	48	23	229	203	261
Malassezia	1	12	11	0	710	82
Cyberlindnera	630	92	1	7	44	6
Cordyceps	1	392	237	0	58	71
Annulohypoxylon	7	99	328	0	76	247
Leucoagaricus	0	1	1	0	424	301
Plasmodium	4	13	4	4	401	289
Epichloe	0	6	175	0	17	493
Acaromyces	7	174	24	1	446	28
Hyaloscypha	20	96	114	13	212	205
Stachybotrys	2	73	418	1	24	108
Diaporthe	8	32	56	3	283	218
Daldinia	7	82	249	1	131	128
Dactylellina	2	2	8	0	8	551
Pseudomicrostroma	1	2	0	0	445	116
Tolypocladium	0	46	342	1	18	107
Chrysoporthe	6	142	159	0	105	101
Paracoccidioides	0	3	6	0	475	22
Terfezia	9	19	20	1	180	229
Serendipita	2	4	3	0	391	58
Metarhizium	3	44	295	0	15	91
Monosporascus	4	74	246	2	28	60
Neonectria	2	38	263	0	12	97
Hirsutella	3	46	194	0	37	128
Babesia	0	0	0	0	241	149
Chlorociboria	8	81	113	6	64	102
Pezoloma	6	58	84	6	77	136
Pyrenochaeta	5	34	46	3	69	201
Candida <clade Candida/Lodderomyces clade>	68	4	2	14	219	21
Tremella	4	31	1	5	179	90
Coleophoma	21	81	115	10	36	46
Batrachochytrium	8	0	0	1	137	160
Beauveria	1	35	100	0	53	116
Dactylella	3	48	78	0	76	100
Pleospora	0	25	38	0	205	35
Purpureocillium	6	28	185	0	20	57
Zygosaccharomyces	30	1	1	4	244	13
Baudoinia	1	9	8	0	168	97
Phycomyces	1	0	1	0	139	132
Meira	2	160	46	0	25	30
Mitosporidium	4	4	0	2	154	97
Verticillium <family Plectosphaerellaceae>	2	67	132	1	12	42
Laccaria	0	0	0	0	130	117
Protomyces	1	0	1	1	153	81
Claviceps	0	4	38	1	123	70
Leptosphaeria	3	9	4	0	177	36
Agaricus	0	0	1	1	175	51
Drechslerella	1	12	24	0	35	154
Rasamsonia	1	17	58	4	88	56
Rhodotorula	3	23	0	4	114	77
Gigaspora	1	1	5	2	57	152
Postia	0	1	4	0	95	106
Periconia	3	31	47	0	75	46
Capronia	5	8	18	3	115	40
Scytalidium	9	46	86	2	19	22
Armillaria	3	6	6	1	138	29
Pyrenophora	4	42	59	0	35	40
Rosellinia	0	7	45	0	101	27
Gelatoporia	5	7	9	3	96	54
Ophiostoma	3	37	44	1	56	32
Rhizopus	2	2	0	0	104	62
Trametes	3	4	0	9	75	78
Amorphotheca	6	40	80	3	9	29
Phialophora <Leotiomycetes incertae sedis>	8	57	54	2	22	22
Polytolypa	0	4	14	0	44	98
Microbotryum	7	58	46	4	21	21
Paraphaeosphaeria	2	44	19	18	61	10
Paxillus	0	1	1	0	76	76
Glarea	8	34	56	3	20	29
Chaetomium	2	10	38	1	55	41
Sparassis	0	2	1	0	38	106
Ustilaginoidea	0	7	53	0	45	36
Ophiognomonia	0	13	14	0	60	54
Diplocarpon	3	37	59	2	14	25
Aureobasidium	3	95	16	2	10	13
Sporothrix	23	19	43	12	16	26
Byssochlamys	1	8	97	0	4	25
Pochonia	2	24	83	0	5	18
Ascobolus	2	2	2	1	42	82
Pestalotiopsis	3	20	76	1	4	16
Termitomyces	1	8	83	0	5	23
Dacryopinax	0	2	1	0	9	108
Ogataea	24	3	0	0	29	61
Pleurotus	2	1	2	1	69	42
Valsa	2	17	60	0	7	30
Geotrichum	93	4	7	6	5	0
Neocallimastix	1	1	32	0	23	58
Acanthamoeba	30	3	0	57	20	4
Debaryomyces	5	1	1	0	103	1
Xylaria	2	18	57	4	11	18
Zymoseptoria	1	23	6	0	23	56
Cenococcum	1	12	18	0	17	57
Symbiodinium	1	1	0	1	58	43
Ceratocystis	2	5	70	0	1	24
Torrubiella <family Clavicipitaceae>	0	9	62	0	2	27
Eutypa	0	8	76	0	5	11
Arthrobotrys	3	24	46	0	6	16
Guillardia	1	2	7	7	24	53
Magnaporthiopsis	0	5	12	0	56	20
Rhynchosporium	4	26	37	2	10	13
Umbilicaria	1	13	17	1	27	32
Microdochium	1	32	42	1	1	14
Tuber	5	15	18	1	24	28
Hypomyces	0	2	50	0	2	36
Coniochaeta	3	18	47	0	4	17
Trichothecium	0	0	66	0	4	17
Leucosporidium	2	75	0	4	5	0
Kwoniella	14	44	1	18	6	2
Drechmeria	0	6	60	0	3	11
Fonsecaea	0	8	21	0	24	25
Penicilliopsis	1	7	53	0	1	14
Mixia	1	4	1	1	26	43
Thermothelomyces	0	4	11	0	33	27
Botryobasidium	1	3	0	0	28	43
Endocarpon	1	19	25	12	11	6
Serpula	0	3	1	1	36	33
Wickerhamiella	66	1	3	1	2	0
Rhizoclosmatium	3	2	0	1	15	50
Blastosporella	2	22	28	0	8	10
Epicoccum	3	47	11	1	2	5
Pseudomassariella	1	12	34	0	5	17
Hortaea	1	24	26	0	5	12
Wallemia	0	3	0	0	27	37
Stagonospora	11	30	12	1	8	4
Spathaspora	3	1	1	0	44	17
Scedosporium	1	7	43	0	1	11
Lomentospora	0	6	42	0	3	11
Mortierella	2	3	6	0	18	33
Dothistroma	1	41	10	1	3	5
Rachicladosporium	2	37	15	1	4	1
Punctularia	0	0	1	0	35	24
Escovopsis	0	2	45	0	2	10
Cladonia	1	15	28	0	6	8
Cryptococcus	7	28	5	6	10	2
Cladophialophora	1	9	28	0	8	10
Phaeoacremonium	3	12	31	0	1	9
Morchella	2	1	4	0	11	38
Acidomyces	0	9	15	1	13	17
Erysiphe	12	8	21	0	8	3
Thermothielavioides	0	3	14	0	16	19
Sphaerulina	3	28	4	0	5	11
Clohesyomyces	1	8	16	15	5	6
Caulochytrium	3	1	0	1	6	39
Pithomyces	0	6	10	0	17	16
Sugiyamaella	18	1	28	1	0	1
Choiromyces	1	7	6	0	16	18
Corynespora	1	12	22	0	5	7
Stereum	1	2	0	0	38	6
Saitozyma	8	21	4	6	8	0
Moelleriella	0	3	36	0	0	7
Tortispora	5	0	0	0	5	36
Dichomitus	0	1	0	0	21	22
Perkinsus	2	2	0	4	7	27
Lepidopterella	1	13	18	0	3	7
Pyricularia	1	10	22	0	1	8
Cercospora	1	26	8	0	2	4
Jaapia	0	1	0	0	22	18
Trichophyton	0	6	18	0	7	9
Coccidioides	0	3	17	7	3	10
Nematocida	39	0	0	1	0	0
Conidiobolus	2	3	4	0	2	28
Diplodia	1	8	20	0	2	7
Saccharomycodes	30	0	0	1	3	4
Hebeloma	2	1	6	0	20	9
Ceraceosorus	0	1	0	0	5	32
Tetrahymena	6	2	23	0	3	3
Verruconis	3	7	16	0	5	6
Parastagonospora	3	14	11	0	4	5
Blumeria	0	10	17	0	3	6
Galerina	0	0	1	0	9	26
Naematelia	4	18	2	9	3	0
Mucor	9	0	1	0	8	18
Sordaria	1	4	21	0	3	6
Komagataella	7	1	0	0	6	21
Russula	0	9	3	0	12	10
Calocera	0	4	0	0	9	21
Phaeomoniella	0	9	13	1	7	3
Elaphomyces	0	3	22	0	2	6
Madurella	0	5	23	0	1	4
Jimgerdemannia	0	22	2	0	3	6
Grosmannia	1	4	13	1	3	10
Pachysolen	8	1	0	0	12	11
Spizellomyces	30	1	1	0	0	0
Sistotremastrum	1	2	2	0	3	23
Plicaturopsis	0	2	0	0	20	9
Ascochyta	2	19	5	0	2	2
Phialosimplex	0	2	27	0	0	1
Coniella	1	4	13	2	5	5
Cantharellus	0	14	6	0	6	4
Rozella	0	0	0	0	6	24
Polyporus	0	0	2	0	7	20
Kockovaella	5	14	2	5	2	1
Moesziomyces	0	3	5	0	0	21
Ganoderma	0	6	4	0	12	6
Phialophora	1	9	11	1	2	3
Cyphellophora	1	9	14	0	2	0
Helicocarpus	1	5	13	0	4	3
Stemphylium	1	8	8	0	5	3
Lentinus	0	1	0	0	8	16
Absidia	0	1	2	0	4	18
Uncinocarpus	0	3	15	1	2	3
Gaeumannomyces	1	6	11	0	2	4
Amanita	0	2	1	0	16	5
Phytomonas	0	0	0	0	11	12
Ascosphaera	1	4	10	0	5	3
Peltigera	0	2	10	0	7	4
Emiliania	0	1	0	0	1	20
Starmerella	21	0	1	0	0	0
Trichosporon	10	6	2	1	2	1
Sporisorium	0	0	0	0	11	11
Piromyces	0	0	1	1	0	20
Venturia	1	5	9	0	2	4
Ramularia	0	14	6	0	0	1
Gloeophyllum	1	1	1	0	12	6
Sphaerobolus	0	2	1	0	4	13
Lobosporangium	1	0	0	1	0	18
Macrophomina	1	5	8	1	1	3
Coniosporium <Dothideomycetes incertae sedis>	1	7	8	1	1	1
Cytospora	0	4	11	0	3	1
Lachancea	15	0	2	0	2	0
Wolfiporia	0	1	0	0	2	16
Blyttiomyces	4	4	3	0	2	6
Neofusicoccum	1	3	9	1	1	3
Rhinocladiella	1	4	8	0	0	5
Thielaviopsis	0	2	11	0	0	5
Torulaspora	13	0	0	4	1	0
Testicularia	0	1	0	0	13	4
Pertusaria	1	2	7	0	1	6
Cutaneotrichosporon	11	3	0	3	0	0
Xylona	1	4	7	1	1	2
Yarrowia	8	1	2	0	2	3
Auricularia	0	8	7	1	0	0
Phlebia	0	1	0	0	6	9
Peniophora	2	4	2	0	5	3
Parasitella	1	0	0	0	1	14
Coemansia	0	0	0	0	7	9
Sporidiobolus	1	8	2	1	1	2
Basidiobolus	2	1	2	0	0	10
Meyerozyma	3	9	1	0	1	0
Nadsonia	9	1	4	0	0	0
Taphrina	1	3	2	0	4	4
Pterula	0	2	11	0	0	1
Kuraishia	11	1	1	0	0	0
Moniliophthora	1	2	8	0	0	2
Exserohilum	0	7	4	0	1	0
Emergomyces	0	1	4	0	1	6
Microsporum	0	2	5	0	1	4
Pyronema	1	2	7	0	0	2
Scheffersomyces	3	1	2	0	4	2
Exidia	1	4	2	0	4	1
Fomitiporia	0	0	1	0	2	9
Anaeromyces	0	0	0	0	3	9
Nannizzia	0	3	5	0	0	2
Arthrinium	0	0	3	0	1	6
Gymnopus	0	1	1	0	2	6
Eimeria	1	0	0	0	8	0
Planoprotostelium	2	3	1	1	2	0
Salpingoeca	1	0	0	0	0	8
Elsinoe	0	4	3	1	0	1
Coniothyrium	0	2	3	0	2	2
Clonostachys	0	0	7	0	0	2
Rhizopogon	0	2	4	0	2	1
Ustilago	0	1	3	0	3	2
Gregarina	5	0	0	0	2	1
Pisolithus	0	0	0	0	3	5
Bodo	6	1	0	0	0	0
Cyanophora	0	0	0	1	1	5
Sphaceloma	1	1	4	0	0	1
Usnea	0	2	4	0	0	1
Schizopora	0	2	1	0	4	0
Phanerochaete	0	1	1	0	5	0
Lentinula	0	1	2	0	2	2
Schizophyllum	0	4	1	0	2	0
Sarocladium	0	3	2	0	1	0
Ascoidea	6	0	0	0	0	0
Babjeviella	5	1	0	0	0	0
Clavispora	5	0	0	0	0	1
Brettanomyces	6	0	0	0	0	0
Tilletia	1	2	1	0	2	0
Thecamonas	1	0	0	4	0	0
Passalora	0	1	4	0	0	0
Leptographium	0	1	2	0	2	0
Kazachstania	4	0	0	0	1	0
Schizosaccharomyces	1	0	2	0	0	2
Phlebiopsis	0	1	1	0	2	1
Psathyrella	4	1	0	0	0	0
Bifiguratus	0	1	2	0	0	2
Entamoeba	0	0	0	0	0	4
Trypanosoma	3	1	0	0	0	0
Nakaseomyces	2	0	0	1	0	1
Naumovozyma	3	0	1	0	0	0
Neolecta	2	0	2	0	0	0
Tulasnella	0	2	0	0	2	0
Heterobasidion	0	1	0	0	3	0
Mycena	1	3	0	0	0	0
Cylindrobasidium	0	1	1	0	1	1
Smittium	4	0	0	0	0	0
Acytostelium	3	0	0	0	0	0
Dictyostelium	0	1	0	0	2	0
Cladosporium	0	1	1	0	1	0
Leptogium	0	0	1	0	1	1
Hypocrella	0	0	2	0	0	1
Yamadazyma	3	0	0	0	0	0
Barnettozyma	3	0	0	0	0	0
Eremothecium	3	0	0	0	0	0
Tetrapisispora	3	0	0	0	0	0
Daedalea	0	0	1	0	2	0
Steccherinum	0	0	0	0	2	1
Fistulina	0	1	1	0	1	0
Hypsizygus	0	1	1	0	1	0
Coprinellus	0	1	0	0	0	2
Coprinopsis	0	1	0	0	2	0
Pseudozyma	1	1	0	0	1	0
Paramecium	1	0	0	1	0	0
Stentor	1	0	0	0	0	1
Vitrella	1	0	0	0	0	1
Physarum	0	0	0	0	2	0
Chrysochromulina	1	1	0	0	0	0
Zasmidium	0	1	0	0	1	0
Hormonema	0	1	1	0	0	0
Mycocalicium	0	0	1	0	1	0
Coprotinia	0	0	2	0	0	0
Ilyonectria	0	1	0	0	0	1
Nodulisporium	0	1	1	0	0	0
Hyphopichia	2	0	0	0	0	0
Millerozyma	2	0	0	0	0	0
Suhomyces	2	0	0	0	0	0
Vanderwaltozyma	2	0	0	0	0	0
Neolentinus	0	1	0	0	1	0
Heliocybe	0	1	1	0	0	0
Pyrrhoderma	1	1	0	0	0	0
Gymnopilus	0	0	0	0	2	0
Pluteus	0	1	0	0	0	1
Mrakia	0	0	0	0	2	0
Tilletiopsis	0	1	1	0	0	0
Allomyces	1	1	0	0	0	0
Gonapodya	1	1	0	0	0	0
Enterocytozoon	1	1	0	0	0	0
Pseudoloma	0	0	1	0	0	1
Endogone	0	2	0	0	0	0
Lichtheimia	0	1	0	0	1	0
Dimargaris	0	0	0	0	2	0
Cystoisospora	1	0	0	0	0	0
Uronema	0	0	0	0	1	0
Heterostelium	0	1	0	0	0	0
Cavenderia	0	0	0	0	1	0
Tieghemostelium	1	0	0	0	0	0
Leptomonas	0	0	0	0	0	1
Acrasis	0	0	0	0	1	0
Curvularia	0	0	1	0	0	0
Monascus	0	0	0	0	0	1
Lecanora	0	0	1	0	0	0
Pezicula	0	0	1	0	0	0
Cairneyella	0	0	1	0	0	0
Parengyodontium	0	0	1	0	0	0
Hapsidospora	0	0	1	0	0	0
Verticillium	0	0	0	0	0	1
Nectria	0	0	1	0	0	0
Endoconidiophora	0	0	1	0	0	0
Lodderomyces	1	0	0	0	0	0
Magnusiomyces	1	0	0	0	0	0
Candida	0	0	1	0	0	0
Zygoascus	0	0	1	0	0	0
Pneumocystis	1	0	0	0	0	0
Sanghuangporus	0	1	0	0	0	0
Rickenella	0	1	0	0	0	0
Fomitopsis	0	0	0	0	1	0
Panaeolus	0	1	0	0	0	0
Crucibulum	0	1	0	0	0	0
Psilocybe	0	0	1	0	0	0
Hydnomerulius	0	0	1	0	0	0
Krasilnikovozyma	0	0	0	0	1	0
Tilletiaria	0	1	0	0	0	0
Jaminaea	0	1	0	0	0	0
Kalmanozyma	0	1	0	0	0	0
Violaceomyces	0	1	0	0	0	0
Catenaria	0	0	1	0	0	0
Nosema	0	0	0	0	1	0
Hesseltinella	1	0	0	0	0	0
Thamnocephalis	0	1	0	0	0	0

## Sheet: Species
The number of reads associated with fungi in each library according to species.
Family	D1	D4	D7	R1	R4	R7
Monilinia fructigena	4161	60441	83437	2488	25175	35205
Sclerotinia borealis	607	9505	12610	367	11196	7510
Sclerotinia sclerotiorum	415	5790	8349	362	4231	5951
Botrytis cinerea	235	3197	4678	77	1993	2906
Glomus cerebriforme	38	105	112	5515	620	234
Aspergillus steynii	8	115	234	9	763	4832
Cryphonectria parasitica	20	512	490	1	3636	1301
Trichoderma atroviride	2	22	107	21	2700	2918
Talaromyces islandicus	15	100	4425	1	35	262
Melampsora larici-populina	17	19	41	603	3198	164
Emmonsia crescens	0	1	14	1	3725	176
Botryotinia calthae	74	1094	1433	30	470	611
Cadophora sp. DSE1049	22	72	92	8	3243	203
Hanseniaspora uvarum	3379	40	4	27	52	91
Stylonychia lemnae	55	114	78	891	701	1667
Metschnikowia bicuspidata	10	2	4	1	2958	399
Pichia membranifaciens	223	4	2	0	8	2928
Diversispora epigaea	4	6	30	11	512	2389
Lipomyces starkeyi	2384	76	16	58	172	205
Grifola frondosa	0	5	4	2	1198	1672
Saitoella complicata	12	56	104	33	1284	1203
Oidium neolycopersici	41	620	758	2	645	555
Rhizophagus irregularis	2	5	4	0	56	2444
Acremonium chrysogenum	2	198	1723	2	54	493
Bipolaris maydis	0	6	48	10	1911	479
Oidiodendron maius	10	32	67	11	1158	1111
Aspergillus novofumigatus	0	10	60	14	1374	881
Piloderma croceum	0	2	0	1	2160	166
Blastomyces dermatitidis	2	7	7	4	2143	45
Phialocephala scopiformis	13	68	114	11	1007	930
Rutstroemia sp. NJR-2017a WRK4	39	496	843	4	321	388
Glonium stellatum	3	96	86	28	1157	708
Fibularhizoctonia sp. CBS 109695	1	57	39	12	1499	269
Aspergillus heteromorphus	8	41	72	22	954	736
Talaromyces marneffei	3	73	85	18	1499	117
Histoplasma capsulatum	0	10	18	3	538	1097
Marssonina brunnea	6	79	45	6	409	1017
Ophiocordyceps unilateralis	1	3	19	0	6	1509
Pseudocercospora fijiensis	2	15	4	1	1305	86
Penicillium steckii	0	93	887	0	23	367
Aspergillus ochraceoroseus	0	24	27	31	868	296
Neurospora tetrasperma	0	4	26	2	802	268
Penicillium decumbens	0	66	711	0	23	270
Saccharomyces cerevisiae	15	1	2	9	114	926
Golovinomyces cichoracearum	16	168	401	1	280	167
Fusarium verticillioides	2	19	41	1	592	322
Kluyveromyces marxianus	3	23	7	696	142	89
Wickerhamomyces anomalus	289	44	5	7	440	172
Xanthophyllomyces dendrorhous	11	511	1	26	162	227
Rhizoctonia solani	3	83	82	3	611	149
Rutstroemia sp. NJR-2017a BVV2	16	240	300	22	146	189
Pseudogymnoascus sp. VKM F-4518 (FW-2643)	1	5	10	1	305	589
Podospora anserina	10	171	434	0	115	154
Exophiala dermatitidis	1	34	41	2	286	500
Oxytricha trifallax	64	48	23	229	203	261
Penicillium brasilianum	1	44	532	0	18	204
Annulohypoxylon stygium	7	99	328	0	76	247
Leucoagaricus sp. SymC.cos	0	1	1	0	424	301
Puccinia striiformis	3	4	3	2	494	214
Acaromyces ingoldii	7	174	24	1	446	28
Penicillium subrubescens	0	48	419	0	11	149
Rutstroemia sp. NJR-2017a BBW	12	168	206	9	80	123
Daldinia sp. EC12	7	82	249	1	131	128
Fusarium sp. AF-6	0	3	17	3	447	121
Malassezia globosa	0	1	0	0	560	13
Dactylellina haptotyla	2	2	8	0	8	551
Pseudomicrostroma glucosiphilum	1	2	0	0	445	116
Juglanconis oblonga	6	111	138	0	152	113
Fusarium avenaceum	16	362	73	29	16	15
Fusarium oxysporum	16	68	143	1	210	64
Paracoccidioides lutzii	0	0	3	0	471	18
Plasmodium yoelii	0	1	1	1	299	176
Trichoderma aureoviride	0	1	2	0	1	472
Hypoxylon sp. CI-4A	1	11	38	14	17	391
Terfezia boudieri	9	19	20	1	180	229
Serendipita vermifera	1	2	3	0	391	58
Talaromyces stipitatus	1	12	85	1	135	215
Cordyceps confragosa	1	319	67	0	40	22
Chrysoporthe austroafricana	4	122	135	0	89	92
Penicillium antarcticum	0	15	314	0	7	81
Neonectria ditissima	2	38	263	0	12	97
Hirsutella minnesotensis	3	46	191	0	37	119
Babesia bigemina	0	0	0	0	238	149
Neurospora intermedia	1	19	34	0	264	69
Monilinia fructicola	8	101	164	11	36	55
Chlorociboria aeruginascens	8	81	113	6	64	102
Juglanconis juglandina	1	43	63	0	167	94
Pezoloma ericae	6	58	84	6	77	136
Pichia kudriavzevii	48	3	1	2	25	282
Pyrenochaeta sp. DS3sAY3a	5	34	46	3	69	201
Penicillium nordicum	0	10	98	0	118	113
Aspergillus carbonarius	7	3	7	9	19	282
Trichoderma harzianum	5	32	77	0	51	144
Dactylella sp.	3	48	78	0	76	100
Tremella mesenterica	4	27	1	4	179	89
Pleospora typhicola	0	25	38	0	205	35
Ophiocordyceps sinensis	0	28	87	1	92	95
Cyberlindnera fabianii	243	37	1	3	16	1
Batrachochytrium dendrobatidis	3	0	0	1	137	159
Purpureocillium lilacinum	6	28	185	0	20	57
Trichoderma virens	0	7	38	0	129	118
Penicillium oxalicum	0	15	205	0	35	33
Penicillium arizonense	1	19	192	0	11	63
Baudoinia panamericana	1	9	8	0	168	97
Phycomyces blakesleeanus	1	0	1	0	139	132
Aspergillus campestris	0	5	24	7	102	134
Alternaria sp. MG1	1	11	4	0	223	25
Candida albicans	9	2	0	14	217	21
Meira miltonrushii	2	160	46	0	25	30
Mitosporidium daphniae	4	4	0	2	154	97
Wickerhamomyces ciferrii	209	32	1	2	13	0
Phialocephala subalpina	15	61	75	5	47	47
Bipolaris cookei	2	42	62	0	48	93
Zygosaccharomyces bailii	8	0	1	2	223	13
Protomyces lactucaedebilis	1	0	1	1	153	81
Claviceps purpurea	0	4	38	1	123	70
Fusarium poae	1	10	17	0	191	16
Fusarium graminearum	5	46	72	0	55	53
Fusarium pseudograminearum	1	25	70	0	54	81
Leptosphaeria maculans	3	9	4	0	177	36
Agaricus bisporus	0	0	1	1	175	51
Laccaria amethystina	0	0	0	0	130	98
Rasamsonia emersonii	1	17	58	4	88	56
Drechslerella brochopaga	1	11	23	0	35	154
Cyberlindnera jadinii	180	24	0	2	12	2
Rhizophagus clarus	0	6	4	106	33	71
Aspergillus sclerotioniger	0	5	12	1	158	38
Gigaspora rosea	1	1	3	2	55	152
Postia placenta	0	1	4	0	95	106
Diaporthe helianthi	3	8	20	1	79	94
Periconia macrospinosa	3	31	47	0	75	46
Colletotrichum gloeosporioides	1	11	24	1	22	143
Penicillium freii	2	6	40	0	117	35
Rhodotorula graminis	1	5	0	1	112	77
Talaromyces atroroseus	1	97	57	0	27	3
Hyaloscypha variabilis	9	42	49	4	33	45
Rosellinia necatrix	0	7	45	0	101	27
Capronia epimyces	4	6	10	3	113	39
Trichoderma reesei	0	2	17	0	63	92
Gelatoporia subvermispora	5	7	9	3	96	54
Armillaria ostoyae	2	2	0	1	136	28
Amorphotheca resinae	6	40	80	3	9	29
Beauveria bassiana	0	8	34	0	36	88
Phialophora cf. hyalina BP 5553	8	57	54	2	22	22
Aspergillus eucalypticola	0	4	20	0	73	66
Penicillium camemberti	0	5	102	0	6	49
Juglanconis sp.	3	28	82	0	17	32
Aspergillus saccharolyticus	0	3	41	0	31	85
Polytolypa hystricis	0	4	14	0	44	98
Trametes versicolor	3	1	0	9	70	75
Aspergillus indologenus	0	2	16	0	123	15
Hyaloscypha bicolor	9	40	51	5	27	23
Tolypocladium ophioglossoides	0	10	110	0	5	30
Paraphaeosphaeria sporulosa	2	44	19	18	61	10
Aspergillus calidoustus	1	13	108	0	4	24
Glarea lozoyensis	8	34	56	3	20	29
Sparassis crispa	0	2	1	0	38	106
Aspergillus sclerotialis	0	8	63	1	49	24
Puccinia coronata	1	8	4	2	89	40
Aspergillus ellipticus	0	6	54	0	17	66
Scytalidium lignicola	9	32	66	2	16	16
Ustilaginoidea virens	0	7	53	0	45	36
Ophiognomonia clavigignenti-juglandacearum	0	13	14	0	60	54
Alternaria alternata	2	36	14	0	61	27
Bipolaris sorokiniana	0	0	2	0	112	26
Diplocarpon rosae	3	37	59	2	14	25
Penicillium roqueforti	0	9	94	0	4	28
Byssochlamys spectabilis	1	8	97	0	4	25
Rhizopus azygosporus	1	1	0	0	88	45
Pochonia chlamydosporia	2	24	83	0	5	18
Chaetomium globosum	2	8	28	1	54	38
Ascobolus immersus	2	2	2	1	42	82
Metarhizium rileyi	0	8	91	0	4	27
Diaporthe ampelina	2	11	14	1	70	32
Plasmodium ovale	0	2	0	1	68	52
Stachybotrys chartarum	1	17	81	0	5	18
Dacryopinax primogenitus	0	2	1	0	9	108
Aspergillus wentii	1	9	75	0	3	31
Pestalotiopsis fici	3	19	76	1	3	16
Termitomyces sp.	1	7	82	0	5	23
Microbotryum lychnidis-dioicae	2	38	44	0	17	17
Aspergillus versicolor	0	9	86	0	2	20
Pleurotus ostreatus	2	1	2	1	69	42
Geotrichum candidum	93	4	7	6	5	0
Neocallimastix californiae	1	1	32	0	23	58
Tolypocladium paradoxum	0	11	70	0	5	25
Talaromyces amestolkiae	1	10	80	0	6	11
Colletotrichum incanum	0	5	17	0	20	66
Paxillus involutus	0	1	0	0	45	62
Cenococcum geophilum	1	12	18	0	17	57
Aspergillus homomorphus	0	64	32	0	2	7
Symbiodinium microadriaticum	1	1	0	1	58	43
Pyrenophora seminiperda	2	17	21	0	30	33
Malassezia restricta	0	3	3	0	51	45
Penicillium vulpinum	2	18	64	0	3	14
Torrubiella hemipterigena	0	9	62	0	2	27
Eutypa lata	0	8	76	0	5	11
Fusarium fujikuroi	7	57	16	0	11	7
Ogataea polymorpha	6	1	0	0	29	61
Acanthamoeba castellanii	28	3	0	57	7	1
Guillardia theta	1	2	7	7	24	53
Coleophoma cylindrospora	7	23	35	2	11	16
Aspergillus lentulus	0	2	17	0	34	40
Magnaporthiopsis poae	0	5	12	0	56	20
Umbilicaria pustulata	1	13	17	1	27	32
Beauveria brongniartii	1	21	39	0	14	16
Microdochium bolleyi	1	32	42	1	1	14
Aspergillus fumigatus	0	5	29	0	19	37
Hypomyces aurantius	0	2	50	0	2	36
Penicillium nalgiovense	0	4	58	0	2	25
Tolypocladium capitatum	0	9	58	1	1	20
Aspergillus terreus	1	8	56	0	3	20
Penicillium expansum	0	5	59	0	2	22
Penicillium italicum	2	4	54	0	5	23
Aspergillus ruber	0	1	13	0	64	9
Trichothecium roseum	0	0	66	0	4	17
[Nectria] haematococca	1	10	55	0	2	18
Zymoseptoria tritici	0	7	2	0	20	55
Leucosporidium creatinivorum	2	73	0	4	5	0
Verticillium longisporum	1	21	41	0	7	11
Trichoderma asperellum	0	4	53	0	2	22
Drechmeria coniospora	0	6	60	0	3	11
Hypoxylon sp. EC38	0	4	11	0	30	35
Trichoderma arundinaceum	0	7	59	0	2	10
Aspergillus bombycis	1	13	41	0	9	13
Aspergillus awamori	0	11	12	1	13	39
Penicilliopsis zonata	1	7	53	0	1	14
Penicillium griseofulvum	0	5	55	0	2	14
Ophiocordyceps australis	0	7	52	0	4	13
Mixia osmundae	1	4	1	1	26	43
Thermothelomyces thermophilus	0	4	11	0	33	27
Botryobasidium botryosum	1	3	0	0	28	43
Endocarpon pusillum	1	19	25	12	11	6
Arthrobotrys musiformis	1	18	37	0	5	13
Serpula lacrymans	0	3	1	1	36	33
Plasmodium falciparum	2	9	2	0	23	37
Cordyceps sp. RAO-2017	0	7	52	0	0	14
Wickerhamiella sorbophila	66	1	3	1	2	0
Aspergillus brasiliensis	0	2	15	0	4	50
Ceratocystis cacaofunesta	0	1	48	0	0	22
Rhizoclosmatium globosum	3	2	0	1	15	50
Blastosporella zonata	2	22	28	0	8	10
Epicoccum nigrum	3	47	11	1	2	5
Pseudomassariella vexata	1	12	34	0	5	17
Hortaea werneckii	1	24	26	0	5	12
Penicillium solitum	0	3	46	0	4	15
Stagonospora sp. SRC1lsM3a	11	30	12	1	8	4
Spathaspora passalidarum	2	1	1	0	44	17
Cordyceps militaris	0	8	39	0	4	13
Wallemia mellicola	0	0	0	0	27	37
Scedosporium apiospermum	1	7	43	0	1	11
Lomentospora prolificans	0	6	42	0	3	11
Dothistroma septosporum	1	41	10	1	3	5
Aspergillus nomius	1	11	29	1	3	15
Punctularia strigosozonata	0	0	1	0	35	24
Penicillium coprophilum	0	5	41	0	2	11
Marssonina coronariae	3	12	20	0	8	16
Escovopsis weberi	0	2	45	0	2	10
Fusarium circinatum	1	10	15	0	14	19
Coleophoma crateriformis	2	17	26	1	3	9
Fusarium solani	1	8	26	0	2	21
Aspergillus sydowii	0	5	41	0	1	10
Penicillium digitatum	0	5	38	0	2	12
Aspergillus sclerotiicarbonarius	0	6	37	0	4	9
Phaeoacremonium minimum	3	12	31	0	1	9
Morchella conica	2	1	4	0	11	38
Acidomyces richmondensis	0	9	15	1	13	17
Sporothrix insectorum	1	6	16	1	11	20
Aspergillus oryzae	0	4	18	0	17	15
Pyrenophora teres	1	19	29	0	1	3
Penicillium rubens	0	2	37	0	2	12
Valsa mali	1	9	25	0	3	15
Mortierella elongata	1	1	4	0	17	30
Aspergillus costaricaensis	1	20	21	0	3	7
Aspergillus nidulans	0	11	36	0	1	4
Aspergillus niger	0	3	14	0	18	17
Fusarium coffeatum	1	12	19	0	17	3
Thermothielavioides terrestris	0	3	14	0	16	19
Sphaerulina musiva	3	28	4	0	5	11
Clohesyomyces aquaticus	1	8	16	15	5	6
Botrytis pseudocinerea	0	21	15	0	8	7
Coniochaeta ligniaria	2	10	25	0	2	12
Xylaria longipes	1	8	25	0	6	11
Cordyceps fumosorosea	0	9	34	0	1	6
Fusarium venenatum	0	4	24	0	19	3
Stachybotrys chlorohalonata	0	6	33	0	2	9
Caulochytrium protostelioides	3	1	0	1	6	39
Pithomyces chartarum	0	6	10	0	17	16
Penicillium flavigenum	0	2	31	0	2	14
Metarhizium album	0	6	32	0	1	10
Monosporascus sp. CRB-9-2	0	3	41	0	2	3
Sugiyamaella lignohabitans	18	1	28	1	0	1
Trichoderma gamsii	1	7	33	0	2	5
Choiromyces venosus	1	7	6	0	16	18
Corynespora cassiicola	1	12	22	0	5	7
Stereum hirsutum	1	2	0	0	38	6
Saitozyma podzolica	8	21	4	6	8	0
Aspergillus mulundensis	0	4	32	0	2	8
Moelleriella libera	0	3	36	0	0	7
Neurospora crassa	0	1	19	0	10	16
Xylaria sp. BCC 1067	1	8	25	0	5	7
Tortispora caseinolytica	5	0	0	0	5	36
Paxillus rubicundulus	0	0	1	0	31	14
Fusarium proliferatum	1	22	15	0	4	3
Aspergillus cristatus	0	2	31	0	3	8
Cladonia uncialis	1	12	22	0	5	4
Colletotrichum higginsianum	0	6	19	0	4	15
Tuber aestivum	3	9	7	0	20	5
Dichomitus squalens	0	1	0	0	21	22
Perkinsus marinus	2	2	0	4	7	27
Lepidopterella palustris	1	13	18	0	3	7
Fonsecaea erecta	0	1	4	0	20	17
Fusarium sp. FIESC_12	1	7	19	0	7	8
Fusarium culmorum	0	7	14	0	12	9
Scytalidium sp. 3C	0	13	19	0	3	6
Pyricularia oryzae	1	10	21	0	1	8
Jaapia argillacea	0	1	0	0	22	18
Erysiphe pulchra	11	5	15	0	6	3
Debaryomyces hansenii	1	0	0	0	39	0
Alternaria tenuissima	1	25	6	0	6	0
Metarhizium acridum	0	6	24	0	2	6
Fusarium longipes	0	7	24	0	4	3
Saccharomycodes ludwigii	30	0	0	1	3	4
Hebeloma cylindrosporum	2	1	6	0	20	9
Tetrahymena thermophila	6	2	23	0	3	3
Verruconis gallopava	3	7	16	0	5	6
Parastagonospora nodorum	3	14	11	0	4	5
Penicillium polonicum	0	2	25	0	0	10
Monosporascus ibericus	1	11	15	0	5	5
Aspergillus luchuensis	0	5	19	0	4	8
Talaromyces verruculosus	0	4	26	0	2	4
Blumeria graminis	0	10	17	0	3	6
Colletotrichum chlorophyti	1	6	23	0	1	5
Galerina marginata	0	0	1	0	9	26
Naematelia encephala	4	18	2	9	3	0
Exophiala aquamarina	5	11	12	1	2	4
Coniochaeta pulveracea	1	7	20	0	2	5
Aspergillus clavatus	0	3	24	0	1	6
Aspergillus thermomutatus	0	3	17	0	0	14
Aureobasidium pullulans	1	26	2	0	3	1
Phaeomoniella chlamydospora	0	9	13	1	7	3
Elaphomyces granulatus	0	3	22	0	2	6
Sordaria macrospora	1	3	20	0	3	6
Madurella mycetomatis	0	5	23	0	1	4
Tuber magnatum	0	4	2	1	4	22
Candida sojae	31	1	0	0	1	0
Jimgerdemannia flammicorona	0	22	2	0	3	6
Colletotrichum sublineola	1	5	18	0	2	6
Chrysoporthe deuterocubensis	1	7	11	0	7	6
Pachysolen tannophilus	8	1	0	0	12	11
Spizellomyces punctatus	30	1	1	0	0	0
Rhizopus microsporus	0	0	0	0	15	17
Fusarium langsethiae	0	7	14	0	3	7
Fusarium sp. AF-8	0	3	22	0	2	4
Grosmannia clavigera	1	4	13	1	3	9
Hanseniaspora opuntiae	29	1	0	0	1	0
Hanseniaspora valbyensis	28	1	0	1	1	0
Plicaturopsis crispa	0	2	0	0	20	9
Ascochyta rabiei	2	19	5	0	2	2
Aspergillus turcosus	0	3	17	0	1	9
Phialosimplex sp. HF37	0	2	27	0	0	1
Colletotrichum fructicola	0	5	16	0	4	5
Colletotrichum lindemuthianum	1	7	9	0	9	4
Coniella lustricola	1	4	13	2	5	5
Calocera viscosa	0	2	0	0	8	20
Rozella allomycis	0	0	0	0	6	24
Pseudogymnoascus sp. 23342-1-I1	1	6	14	3	0	5
Trichoderma citrinoviride	0	2	23	0	0	4
Ophiostoma torulosum	1	9	6	0	8	5
Monosporascus sp. CRB-8-3	0	6	14	0	2	7
Monosporascus sp. MG133	0	7	14	0	2	6
Komagataella phaffii	2	1	0	0	5	21
Kockovaella imperatae	5	14	2	5	2	1
Aspergillus glaucus	0	2	21	0	1	4
Monosporascus sp. GIB2	0	2	20	0	3	3
Cantharellus lutescens	0	14	5	0	6	3
Cladophialophora immunda	0	4	13	0	5	5
Coccidioides immitis	0	2	7	5	3	10
Pseudogymnoascus sp. VKM F-4246	0	8	13	0	4	2
Trichoderma longibrachiatum	0	2	17	0	0	8
Ophiocordyceps camponoti-rufipedis	0	4	18	0	1	4
Mucor ambiguus	2	0	1	0	7	17
Cyphellophora europaea	1	9	14	0	2	0
Helicocarpus griseus	1	5	13	0	4	3
Ophiocordyceps polyrhachis-furcata	0	4	19	0	0	3
Sistotremastrum suecicum	0	1	1	0	1	23
Stemphylium lycopersici	1	8	8	0	5	3
Aspergillus flavus	0	0	19	0	1	5
Lentinus tigrinus	0	1	0	0	8	16
Ceraceosorus guamensis	0	0	0	0	5	20
Uncinocarpus reesii	0	3	15	1	2	3
Gaeumannomyces tritici	1	6	11	0	2	4
Monosporascus sp. 5C6A	0	3	14	0	2	5
Monosporascus sp. mg162	0	4	17	0	2	1
Conidiobolus coronatus	2	0	0	0	0	22
Phytomonas sp. isolate EM1	0	0	0	0	11	12
Exophiala xenobiotica	0	4	11	0	5	3
Aspergillus taichungensis	0	1	16	0	2	4
Aspergillus udagawae	0	3	18	0	0	2
Ascosphaera apis	1	4	10	0	5	3
Absidia glauca	0	1	2	0	3	17
Emiliania huxleyi	0	1	0	0	1	20
Diplodia corticola	1	5	11	0	1	4
Ophiostoma minus	0	4	11	0	3	4
Trichosporon asahii	10	6	2	1	2	1
Sporisorium scitamineum	0	0	0	0	11	11
Piromyces finnis	0	0	1	1	0	20
fungal sp. No.11243	1	2	13	1	1	4
Venturia inaequalis	1	5	9	0	2	4
Ramularia collo-cygni	0	14	6	0	0	1
Phialophora attae	1	8	8	1	2	1
Aspergillus arachidicola	0	1	13	0	0	7
Aspergillus ibericus	0	1	14	0	0	6
Aspergillus parasiticus	0	1	11	0	0	9
Metarhizium anisopliae	0	4	9	0	1	7
Valsa sordida	0	3	14	0	1	3
Ophiostoma novo-ulmi	0	1	5	0	15	0
Pichia kluyveri	19	0	0	0	2	0
Gloeophyllum trabeum	1	1	1	0	12	6
Exophiala mesophila	1	6	9	1	1	2
Pseudogymnoascus sp. VKM F-3775	2	5	9	1	2	1
Verticillium alfalfae	0	4	11	0	1	4
Verticillium dahliae	0	5	8	0	1	6
Beauveria malawiensis	0	1	11	0	3	5
Fusarium mangiferae	1	7	5	0	1	6
Valsa malicola	0	3	10	0	1	6
Sphaerobolus stellatus	0	2	1	0	4	13
Lobosporangium transversale	1	0	0	1	0	18
Macrophomina phaseolina	1	5	8	1	1	3
Coniosporium apollinis	1	7	8	1	1	1
Aspergillus fischeri	0	2	9	0	0	8
Penicillium sp. 'occitanis'	0	1	14	1	0	3
Ophiocordyceps sp. 'camponoti-saundersi'	0	1	16	0	0	2
Cytospora leucostoma	0	4	11	0	3	1
Ophiostoma piceae	2	4	9	1	2	1
Sporothrix schenckii	2	4	5	1	2	5
Starmerella bacillaris	18	0	1	0	0	0
Wolfiporia cocos	0	1	0	0	2	16
Polyporus arcularius	0	0	0	0	5	14
Laccaria bicolor	0	0	0	0	0	19
Blyttiomyces helicus	4	4	3	0	2	6
Neofusicoccum parvum	1	3	9	1	1	3
Rhinocladiella mackenziei	1	4	8	0	0	5
Emmonsia sp. CAC-2015a	0	0	14	0	0	4
Pseudogymnoascus sp. VKM F-4519 (FW-2642)	1	2	4	0	1	10
Thielaviopsis punctulata	0	2	11	0	0	5
Metschnikowia aff. pulcherrima	0	0	0	0	5	13
Torulaspora delbrueckii	13	0	0	4	1	0
Russula compacta	0	2	2	0	4	10
Amanita muscaria	0	1	0	0	14	3
Testicularia cyperi	0	1	0	0	13	4
Fonsecaea multimorphosa	0	3	7	0	2	5
Cutaneotrichosporon oleaginosum	11	3	0	3	0	0
Pyrenophora tritici-repentis	0	3	7	0	2	4
Exophiala oligosperma	0	3	9	0	2	2
Talaromyces variabilis	0	0	16	0	0	0
Blastomyces percursus	0	4	8	0	1	3
Pertusaria plittiana	1	1	7	0	1	6
Colletotrichum orchidophilum	0	2	11	0	1	2
Colletotrichum tofieldiae	0	2	10	0	1	3
Trichoderma guizhouense	1	1	9	0	2	3
Fusarium sporotrichioides	0	4	10	0	0	2
Chaetomium thermophilum	0	2	10	0	1	3
Hypoxylon sp. CO27-5	0	2	10	0	0	4
Xylona heveae	1	4	7	1	1	2
Auricularia subglabra	0	8	7	1	0	0
Peniophora sp. CONT	2	4	2	0	5	3
Russula lepida	0	7	1	0	8	0
Kwoniella heveanensis	4	7	0	2	3	0
Parasitella parasitica	1	0	0	0	1	14
Coemansia reversa	0	0	0	0	7	9
Pseudocercospora eumusae	0	9	5	0	1	0
Pseudogymnoascus sp. VKM F-4520 (FW-2644)	1	5	5	0	2	2
Colletotrichum salicis	0	3	12	0	0	0
Fusarium nygamai	0	6	5	0	1	3
Sporothrix brasiliensis	2	3	9	0	1	0
Yarrowia lipolytica	7	1	2	0	2	3
Sporidiobolus salmonicolor	1	8	2	1	1	2
Basidiobolus meristosporus	2	1	2	0	0	10
Conidiobolus heterosporus	0	3	4	0	2	6
fungal sp. No.14919	0	3	9	0	0	3
Alternaria gaisen	1	7	4	0	2	0
Talaromyces cellulolyticus	0	2	9	0	0	3
Pseudogymnoascus destructans	5	4	3	0	1	1
Colletotrichum graminicola	0	2	9	1	1	1
Epichloe typhina	0	3	9	0	1	1
Nadsonia fulvescens	9	1	4	0	0	0
Taphrina deformans	1	3	2	0	4	4
Pterula gracilis	0	2	11	0	0	1
Diplodia seriata	0	2	7	0	1	3
Aureobasidium namibiae	0	6	3	0	1	3
Capronia coronata	1	2	8	0	1	1
Exophiala spinifera	1	4	7	0	0	1
Peltigera malacea	0	1	6	0	3	3
Ophiocordyceps sp. 'camponoti-leonardi'	0	2	9	0	0	2
Kuraishia capsulata	11	1	1	0	0	0
Hanseniaspora guilliermondii	12	0	0	0	1	0
Moesziomyces antarcticus	0	2	1	0	0	10
Pseudocercospora musae	0	6	3	0	2	1
Exserohilum turcicum	0	7	4	0	1	0
Exophiala sideris	0	3	8	0	0	1
Blastomyces gilchristii	1	4	6	0	0	1
Emergomyces pasteurianus	0	1	4	0	1	6
Microsporum canis	0	2	5	0	1	4
Erysiphe necator	1	3	6	0	2	0
Pyronema omphalodes	1	2	7	0	0	2
Scheffersomyces stipitis	3	1	2	0	4	2
Exidia glandulosa	1	4	2	0	4	1
Fomitiporia mediterranea	0	0	1	0	2	9
Kwoniella pini	2	7	1	1	1	0
Ceraceosorus bombacis	0	0	0	0	0	12
Anaeromyces robustus	0	0	0	0	3	9
Nematocida sp. ERTm5	11	0	0	1	0	0
Aureobasidium subglaciale	0	7	3	0	0	1
Aspergillus aculeatus	0	1	5	0	1	4
Aspergillus candidus	0	1	5	0	2	3
Rhynchosporium agropyri	1	4	3	1	1	1
Pseudogymnoascus sp. WSF 3629	0	3	7	0	0	1
Fusarium sp. FIESC_5	0	2	5	0	4	0
Xylaria grammica	0	2	5	4	0	0
Arthrobotrys oligospora	1	3	4	0	0	3
Cryptococcus neoformans	1	3	1	0	5	1
Rachicladosporium antarcticum	0	5	4	0	1	0
Nannizzia gypsea	0	3	5	0	0	2
Paracoccidioides brasiliensis	0	2	1	0	4	3
Cladonia leporina	0	2	3	0	1	4
Pseudogymnoascus sp. 03VT05	0	4	4	0	2	0
Pseudogymnoascus sp. 24MN13	0	1	3	0	1	5
Pseudogymnoascus sp. VKM F-3808	0	3	4	0	2	1
Arthrinium arundinis	0	0	3	0	1	6
[Candida] boidinii	9	1	0	0	0	0
Moniliophthora roreri	1	2	6	0	0	1
Gymnopus luxurians	0	1	1	0	2	6
Malassezia sympodialis	0	0	0	0	2	8
Eimeria mitis	1	0	0	0	8	0
Planoprotostelium fungivorum	2	3	1	1	2	0
Salpingoeca rosetta	1	0	0	0	0	8
Elsinoe australis	0	4	3	1	0	1
Coniothyrium glycines	0	2	3	0	2	2
Cladophialophora carrionii	0	2	4	0	1	2
Rhynchosporium commune	0	2	3	0	2	2
Colletotrichum fioriniae	0	1	8	0	0	0
Colletotrichum nymphaeae	0	2	4	0	2	1
Metarhizium majus	0	2	6	0	1	0
Trichoderma parareesei	0	0	5	0	1	3
Fusarium euwallaceae	0	1	3	0	1	4
Tuber melanosporum	1	2	5	0	0	1
Microbotryum saponariae	1	0	1	2	2	3
Gregarina niphandrodes	5	0	0	0	2	1
Cercospora beticola	0	3	4	0	0	1
Bipolaris victoriae	0	5	2	0	1	0
Aspergillus uvarum	0	1	5	0	0	2
Colletotrichum simmondsii	0	1	4	0	2	1
Metarhizium robertsii	0	1	4	0	1	2
Fusarium kuroshium	0	1	2	0	2	3
Fusarium acuminatum	0	1	2	0	4	1
Debaryomyces fabryi	2	0	1	0	5	0
Phlebia centrifuga	0	1	0	0	3	4
Phlebia radiata	0	0	0	0	3	5
Rhodotorula toruloides	1	5	0	1	1	0
Bodo saltans	6	1	0	0	0	0
Cyanophora sudae	0	0	0	1	1	5
Cercospora zeina	0	3	1	0	0	3
Sphaceloma murrayae	1	1	4	0	0	1
Alternaria arborescens	0	3	2	0	2	0
Chaetothyriales sp. CBS 132003	0	2	4	1	0	0
Aspergillus aculeatinus	0	1	5	0	0	1
Penicillium chrysogenum	0	0	6	0	0	1
Usnea pennsylvanica	0	2	4	0	0	1
Pseudogymnoascus sp. VKM F-3557	0	1	4	0	1	1
Pseudogymnoascus sp. VKM F-4281 (FW-2241)	1	2	3	0	0	1
Clonostachys rosea	0	0	5	0	0	2
Cordyceps cicadae	0	0	4	0	2	1
Schizopora paradoxa	0	2	1	0	4	0
Phanerochaete carnosa	0	1	1	0	5	0
Lentinula edodes	0	1	2	0	2	2
Schizophyllum commune	0	4	1	0	2	0
Pisolithus tinctorius	0	0	0	0	2	5
Rhizopogon vinicolor	0	1	4	0	1	1
Rhizophagus sp. MUCL 43196	0	0	0	0	6	1
Cercospora berteroae	0	3	1	0	2	0
Aureobasidium melanogenum	0	2	1	1	2	0
Cladophialophora bantiana	0	2	1	0	2	1
Phialophora americana	0	1	3	0	0	2
Aspergillus fijiensis	0	1	2	1	0	2
Aspergillus vadensis	0	0	3	0	0	3
Rhynchosporium secalis	0	2	3	0	1	0
Pseudogymnoascus sp. VKM F-103	1	0	1	0	1	3
Colletotrichum orbiculare	0	1	4	0	0	1
Colletotrichum spinosum	0	1	4	0	1	0
Colletotrichum trifolii	0	0	3	0	0	3
Fusarium sp. AF-4	0	0	5	0	1	0
Ceratocystis fimbriata	1	0	3	0	0	2
Monosporascus cannonballus	0	2	2	0	1	1
Ascoidea rubescens	6	0	0	0	0	0
Babjeviella inositovora	5	1	0	0	0	0
Amanita thiersii	0	1	1	0	2	2
Tremella fuciformis	0	4	0	1	0	1
Microbotryum intermedium	0	3	1	0	1	1
Ustilago bromivora	0	1	3	0	1	1
Mortierella verticillata	1	1	1	0	1	2
Thecamonas trahens	1	0	0	4	0	0
Passalora fulva	0	1	4	0	0	0
Zymoseptoria brevis	0	3	1	0	1	0
Cladophialophora psammophila	0	0	5	0	0	0
Fonsecaea nubica	0	1	1	0	1	2
Aspergillus tubingensis	0	1	3	0	0	1
Penicillium sp. ShG4C	0	0	2	0	1	2
Blastomyces parvus	0	0	3	0	0	2
Trichophyton benhamiae	0	1	2	0	2	0
Trichophyton interdigitale	0	0	0	0	2	3
Trichophyton verrucosum	0	2	1	0	1	1
Coccidioides posadasii	0	0	3	2	0	0
Pseudogymnoascus verrucosus	0	1	2	0	2	0
Pseudogymnoascus sp. VKM F-4513 (FW-928)	0	1	3	0	1	0
Colletotrichum sidae	0	1	4	0	0	0
Metarhizium guizhouense	0	2	3	0	0	0
Fusarium ambrosium	0	0	3	0	1	1
Hirsutella vermicola	0	0	1	0	0	4
Podospora comata	0	0	4	0	1	0
Meyerozyma sp. JA9	1	3	0	0	1	0
Cyberlindnera suaveolens	4	1	0	0	0	0
Zygosaccharomyces rouxii	3	0	0	1	1	0
Phlebiopsis gigantea	0	1	1	0	2	1
Psathyrella aberdarensis	4	1	0	0	0	0
Cryptococcus depauperatus	0	4	1	0	0	0
Kwoniella bestiolae	0	4	0	1	0	0
Kwoniella dejecticola	1	3	0	1	0	0
Bifiguratus adelaidae	0	1	2	0	0	2
Mucor circinelloides	3	0	0	0	1	1
Entamoeba histolytica	0	0	0	0	0	4
Rachicladosporium sp. CCFEE 5018	0	1	1	0	1	1
Fonsecaea monophora	0	1	3	0	0	0
Chaetothyriales sp. CBS 134916	0	2	2	0	0	0
Chaetothyriales sp. CBS 134920	0	3	1	0	0	0
Chaetothyriales sp. CBS 135597	0	1	2	0	0	1
Trichophyton equinum	0	0	0	0	2	2
Pseudogymnoascus sp. 05NY08	0	1	2	0	0	1
Metarhizium brunneum	0	0	3	0	0	1
Trichoderma hamatum	0	0	4	0	0	0
Fusarium sp. AF-3	0	1	3	0	0	0
Candida oxycetoniae	3	0	1	0	0	0
Brettanomyces naardenensis	4	0	0	0	0	0
[Candida] arabinofermentans	4	0	0	0	0	0
[Candida] glabrata	2	0	0	1	0	1
Neolecta irregularis	2	0	2	0	0	0
Tulasnella calospora	0	2	0	0	2	0
Heterobasidion irregulare	0	1	0	0	3	0
Mycena chlorophos	1	3	0	0	0	0
Cylindrobasidium torrendii	0	1	1	0	1	1
uncultured fungus	0	1	1	0	2	0
Acanthamoeba polyphaga	0	0	0	0	1	2
Dictyostelium discoideum	0	1	0	0	2	0
Bipolaris oryzae	0	1	0	0	2	0
Aspergillus brunneoviolaceus	0	0	2	0	0	1
Aspergillus piperis	0	0	3	0	0	0
Aspergillus stellatus	0	0	3	0	0	0
Aspergillus ustus	0	1	2	0	0	0
Aspergillus welwitschiae	0	0	2	0	1	0
Penicillium paxilli	0	0	2	0	0	1
Trichophyton rubrum	0	0	3	0	0	0
Leptogium hirsutum	0	0	1	0	1	1
Hypocrella siamensis	0	0	2	0	0	1
Hirsutella thompsonii	0	0	0	0	0	3
Sarocladium implicatum	0	1	1	0	1	0
Sarocladium zeae	0	2	1	0	0	0
Arthrobotrys flagrans	1	1	1	0	0	0
Yamadazyma tenuis	3	0	0	0	0	0
Clavispora lusitaniae	2	0	0	0	0	1
Wickerhamomyces mucosus	2	0	0	0	0	1
Kazachstania africana	2	0	0	0	1	0
Lachancea sp. PJ-2012a	1	0	2	0	0	0
Schizosaccharomyces cryophilus	0	0	1	0	0	2
Daedalea quercina	0	0	1	0	2	0
Ganoderma leucocontextum	0	1	0	0	1	1
Trametes pubescens	0	0	0	0	2	1
Steccherinum ochraceum	0	0	0	0	2	1
Sistotremastrum niveocremeum	1	0	1	0	1	0
Fistulina hepatica	0	1	1	0	1	0
Hypsizygus marmoreus	0	1	1	0	1	0
Coprinellus micaceus	0	1	0	0	0	2
Coprinopsis marcescibilis	0	1	0	0	2	0
Malassezia pachydermatis	0	0	0	0	2	1
Pseudozyma hubeiensis	1	1	0	0	1	0
Batrachochytrium salamandrivorans	2	0	0	0	0	1
Smittium angustum	3	0	0	0	0	0
Paramecium tetraurelia	1	0	0	1	0	0
Stentor coeruleus	1	0	0	0	0	1
Vitrella brassicaformis	1	0	0	0	0	1
Acytostelium leptosomum	2	0	0	0	0	0
Physarum polycephalum	0	0	0	0	2	0
Trypanosoma congolense	2	0	0	0	0	0
Chrysochromulina sp. CCMP291	1	1	0	0	0	0
Zasmidium cellare	0	1	0	0	1	0
Hormonema carpetanum	0	1	1	0	0	0
Bipolaris zeicola	0	1	1	0	0	0
Cladophialophora yegresii	0	0	0	0	0	2
Aspergillus kawachii	0	0	1	0	0	1
Aspergillus neoniger	0	0	2	0	0	0
Aspergillus phoenicis	0	1	1	0	0	0
Aspergillus rambellii	0	0	1	0	0	1
Aspergillus violaceofuscus	0	0	1	0	0	1
Talaromyces sp.	0	0	2	0	0	0
Trichophyton tonsurans	0	0	1	0	0	1
Mycocalicium subtile	0	0	1	0	1	0
Peltigera dolichorrhiza	0	0	2	0	0	0
Peltigera membranacea	0	0	0	0	2	0
Coprotinia minutula	0	0	2	0	0	0
Pseudogymnoascus sp. VKM F-4515 (FW-2607)	0	1	1	0	0	0
Pseudogymnoascus sp. VKM F-4517 (FW-2822)	0	0	2	0	0	0
Epichloe festucae	0	0	2	0	0	0
Acremonium sp. OXF C13	0	0	2	0	0	0
Ilyonectria destructans	0	1	0	0	0	1
Diaporthe longicolla	0	0	0	0	1	1
Leptographium truncatum	0	1	1	0	0	0
Pestalotiopsis microspora	0	1	0	0	1	0
Nodulisporium sp.	0	1	1	0	0	0
Drechslerella stenobrocha	0	1	1	0	0	0
Tuber borchii	0	0	2	0	0	0
Candida maltosa	2	0	0	0	0	0
Hyphopichia burtonii	2	0	0	0	0	0
Millerozyma farinosa	2	0	0	0	0	0
Suhomyces tanzawaensis	2	0	0	0	0	0
[Candida] intermedia	2	0	0	0	0	0
Komagataella pastoris	1	0	0	0	1	0
Wickerhamomyces canadensis	2	0	0	0	0	0
Wickerhamomyces pijperi	1	1	0	0	0	0
Lachancea fermentati	2	0	0	0	0	0
Lachancea nothofagi	2	0	0	0	0	0
Naumovozyma dairenensis	1	0	1	0	0	0
Saccharomyces kudriavzevii	0	0	0	0	0	2
Tetrapisispora phaffii	2	0	0	0	0	0
Vanderwaltozyma polyspora	2	0	0	0	0	0
Starmerella bombicola	2	0	0	0	0	0
Hanseniaspora osmophila	2	0	0	0	0	0
Cantharellus appalachiensis	0	0	1	0	0	1
Neolentinus lepideus	0	1	0	0	1	0
Heliocybe sulcata	0	1	1	0	0	0
Pyrrhoderma noxium	1	1	0	0	0	0
Ganoderma sinense	0	1	0	0	0	1
Gymnopilus dilepis	0	0	0	0	2	0
Moniliophthora perniciosa	0	0	2	0	0	0
Armillaria gallica	0	0	1	0	1	0
Pluteus cervinus	0	1	0	0	0	1
Cryptococcus gattii VGII	0	0	0	0	2	0
Cryptococcus wingfieldii	0	0	0	1	1	0
Rhodotorula taiwanensis	0	2	0	0	0	0
Puccinia sorghi	0	1	1	0	0	0
Tilletiopsis washingtonensis	0	1	1	0	0	0
Wallemia ichthyophaga	0	2	0	0	0	0
Allomyces macrogynus	1	1	0	0	0	0
Gonapodya prolifera	1	1	0	0	0	0
Enterocytozoon bieneusi	1	1	0	0	0	0
Pseudoloma neurophilia	0	0	1	0	0	1
Endogone sp. FLAS-F59071	0	2	0	0	0	0
Absidia repens	0	0	0	0	1	1
Dimargaris cristalligena	0	0	0	0	2	0
fungal sp. NR7379	0	0	2	0	0	0
Plasmodium vivax	0	0	0	0	1	0
Babesia bovis	0	0	0	0	1	0
Cystoisospora suis	1	0	0	0	0	0
Uronema marinum	0	0	0	0	1	0
Acytostelium subglobosum	1	0	0	0	0	0
Heterostelium album	0	1	0	0	0	0
Cavenderia fasciculata	0	0	0	0	1	0
Tieghemostelium lacteum	1	0	0	0	0	0
Acrasis kona	0	0	0	0	1	0
Cladosporium acalyphae	0	1	0	0	0	0
Cladosporium herbarum	0	0	0	0	1	0
Cladosporium phlei	0	0	1	0	0	0
Curvularia lunata	0	0	1	0	0	0
Fonsecaea pedrosoi	0	0	1	0	0	0
Aspergillus japonicus	0	0	1	0	0	0
Aspergillus ochraceus	0	0	1	0	0	0
Monascus purpureus	0	0	0	0	0	1
Penicillium brevicompactum	0	0	0	0	1	0
Penicillium citrinum	0	0	1	0	0	0
Penicillium fellutanum	0	1	0	0	0	0
Penicillium simplicissimum	0	0	1	0	0	0
Blastomyces silverae	0	0	1	0	0	0
Cladonia apodocarpa	0	0	1	0	0	0
Lecanora markjohnstonii	0	0	1	0	0	0
Pertusaria propinqua	0	1	0	0	0	0
Pezicula radicicola	0	0	1	0	0	0
Cairneyella variabilis	0	0	1	0	0	0
Botrytis eucalypti	0	0	1	0	0	0
Epichloe coenophiala	0	0	0	0	0	1
Parengyodontium album	0	0	1	0	0	0
Trichoderma aggressivum	0	0	1	0	0	0
Acremonium asperulatum	0	0	1	0	0	0
Hapsidospora irregularis	0	0	1	0	0	0
Verticillium sp. ARSEF 2810	0	0	0	0	0	1
Nectria cinnabarina	0	0	1	0	0	0
Hirsutella rhossiliensis	0	0	1	0	0	0
Ceratocystis platani	0	0	1	0	0	0
Endoconidiophora resinifera	0	0	1	0	0	0
Chrysoporthe cubensis	0	0	1	0	0	0
Sordaria araneosa	0	1	0	0	0	0
Sordaria fimicola	0	0	1	0	0	0
Candida orthopsilosis	1	0	0	0	0	0
Candida tropicalis	1	0	0	0	0	0
Candida viswanathii	1	0	0	0	0	0
Lodderomyces elongisporus	1	0	0	0	0	0
[Candida] psychrophila	0	0	0	0	1	0
Meyerozyma guilliermondii	1	0	0	0	0	0
Spathaspora sp. JA1	1	0	0	0	0	0
Magnusiomyces magnusii	1	0	0	0	0	0
Barnettozyma californica	1	0	0	0	0	0
Wickerhamomyces alni	1	0	0	0	0	0
Brettanomyces bruxellensis	1	0	0	0	0	0
Ogataea parapolymorpha	1	0	0	0	0	0
Eremothecium cymbalariae	1	0	0	0	0	0
Eremothecium gossypii	1	0	0	0	0	0
Eremothecium sinecaudum	1	0	0	0	0	0
Kazachstania naganishii	1	0	0	0	0	0
Kazachstania saulgeensis	1	0	0	0	0	0
Kluyveromyces dobzhanskii	1	0	0	0	0	0
Kluyveromyces lactis	1	0	0	0	0	0
Lachancea dasiensis	1	0	0	0	0	0
Lachancea kluyveri	0	0	0	0	1	0
Lachancea meyersii	1	0	0	0	0	0
Lachancea mirantina	1	0	0	0	0	0
Lachancea thermotolerans	1	0	0	0	0	0
Naumovozyma castellii	1	0	0	0	0	0
Saccharomyces cerevisiae x Saccharomyces kudriavzevii	0	0	0	0	0	1
Saccharomyces eubayanus	0	0	0	0	0	1
Saccharomyces paradoxus	0	0	0	0	0	1
Tetrapisispora blattae	1	0	0	0	0	0
Saccharomycetaceae sp. 'Ashbya aceri'	0	0	1	0	0	0
Zygosaccharomyces parabailii	1	0	0	0	0	0
Candida santjacobensis	0	0	1	0	0	0
Schizosaccharomyces octosporus	0	0	1	0	0	0
Sanghuangporus baumii	0	1	0	0	0	0
Rickenella mellea	0	1	0	0	0	0
Fomitopsis pinicola	0	0	0	0	1	0
Polyporus brumalis	0	0	1	0	0	0
Trametes cinnabarina	0	1	0	0	0	0
Trametes coccinea	0	1	0	0	0	0
Serendipita indica	0	1	0	0	0	0
Panaeolus cyanescens	0	1	0	0	0	0
Termitomyces sp. J132	0	1	0	0	0	0
Crucibulum laeve	0	1	0	0	0	0
Psilocybe cyanescens	0	0	1	0	0	0
Hydnomerulius pinastri	0	0	1	0	0	0
Pisolithus microcarpus	0	0	0	0	1	0
Rhizopogon vesiculosus	0	1	0	0	0	0
Calocera cornea	0	1	0	0	0	0
Krasilnikovozyma huempii	0	0	0	0	1	0
Cryptococcus amylolentus	0	0	1	0	0	0
Cryptococcus gattii VGIII	0	0	1	0	0	0
Kwoniella mangrovensis	0	1	0	0	0	0
Leucosporidium scottii	0	1	0	0	0	0
Microbotryum silenes-dioicae	0	1	0	0	0	0
Rhodotorula sp. JG-1b	0	1	0	0	0	0
Puccinia triticina	0	0	0	0	1	0
Tilletiaria anomala	0	1	0	0	0	0
Jaminaea rosea	0	1	0	0	0	0
Malassezia obtusa	0	1	0	0	0	0
Kalmanozyma brasiliensis	0	1	0	0	0	0
Ustilago hordei	0	0	0	0	1	0
Violaceomyces palustris	0	1	0	0	0	0
Catenaria anguillulae	0	0	1	0	0	0
Nosema ceranae	0	0	0	0	1	0
Nematocida parisii	1	0	0	0	0	0
Hesseltinella vesiculosa	1	0	0	0	0	0
Lichtheimia corymbifera	0	1	0	0	0	0
Rhizopus delemar	0	1	0	0	0	0
Thamnocephalis sphaerospora	0	1	0	0	0	0
