# Supplementary material for: Comparative Microbiome Study of Mummified Peach Fruits by Metagenomics and Metatranscriptomics
Source: Plants (Basel). 2020 Aug 18;9(8):1052. doi: 10.3390/plants9081052 (PMC7464454; doi:10.3390/plants9081052)
Supplement: Supplementary file 1 [file plants-09-01052-s001.zip › Table S2.xlsx]

## Sheet: Phylum
Table S2. The number of reads associated with bacteria in six different libraries.
The number of reads associated with bacteria in each library according to phylum.
Phylum	D1	D4	D7	R1	R4	R7
Proteobacteria	549256	193459	48632	3405	69058	157511
Bacteroidetes	110223	13041	2470	418	10542	6474
Actinobacteria <actinobacteria>	47361	42758	765	1787	13981	13818
Firmicutes	2961	1820	643	755	5970	7557
Acidobacteria	755	3334	37	0	87	71
Cyanobacteria	65	227	8	14	1869	1768
Verrucomicrobia	430	2597	26	0	73	97
Chloroflexi	13	504	4	6	65	803
Planctomycetes	10	661	5	8	47	55
Chlamydiae	18	10	1	9	257	272
Deinococcus-Thermus	2	5	1	3	37	470
Balneolaeota	0	0	0	2	192	232
Gemmatimonadetes	5	387	2	0	7	5
Nitrospirae	4	32	0	0	47	322
Candidatus Saccharibacteria	132	82	2	2	57	25
Fusobacteria	0	0	0	15	29	169
Candidatus Rokubacteria	4	71	1	1	70	43
Candidatus Melainabacteria	0	6	0	0	60	72
Aquificae <phylum>	0	0	0	0	132	5
Candidatus Omnitrophica	0	7	1	0	52	5
Thermotogae <phylum>	0	0	0	4	17	40
Spirochaetes	6	6	0	1	22	21
Armatimonadetes	0	34	0	1	7	8
Candidatus Parcubacteria	0	5	0	6	10	18
Tenericutes	1	6	3	5	8	5
Chlorobi	0	17	2	0	3	1
Elusimicrobia	1	17	0	0	0	0
Candidatus Tectomicrobia	2	6	0	0	2	7
Ignavibacteriae	1	6	0	0	4	3
Rhodothermaeota	0	9	0	0	0	3
Abditibacteriota	0	10	0	0	1	0
candidate division Zixibacteria	0	0	0	0	3	7
Lentisphaerae	1	8	0	0	1	0
Candidatus Blackburnbacteria	0	0	0	0	6	4
Candidatus Eisenbacteria	0	8	0	0	0	0
Candidatus Marinimicrobia	1	3	0	0	1	2
Candidatus Dormibacteraeota	0	5	0	0	1	0
Candidatus Zambryskibacteria	0	0	0	5	1	0
Calditrichaeota	0	5	0	0	0	0
candidate division WWE3	0	0	0	0	5	0
Candidatus Kaiserbacteria	1	2	0	0	1	1
Candidatus Nomurabacteria	0	2	0	0	2	1
Candidatus Staskawiczbacteria	0	1	0	0	2	2
Fibrobacteres	0	1	0	0	3	0
candidate division CPR3	0	0	0	4	0	0
Candidatus Peregrinibacteria	0	4	0	0	0	0
Candidatus Poribacteria	0	4	0	0	0	0
Candidatus Daviesbacteria	0	2	0	0	1	1
Candidatus Roizmanbacteria	0	1	0	0	1	2
Candidatus Adlerbacteria	0	2	0	0	2	0
Candidatus Harrisonbacteria	0	0	0	0	2	2
Deferribacteres <phylum>	0	0	0	0	2	1
Candidatus Kapabacteria	0	1	0	0	2	0
Candidatus Gracilibacteria	0	0	0	0	2	1
Candidatus Curtissbacteria	0	0	0	0	2	1
Candidatus Levybacteria	0	1	0	0	0	2
Candidatus Komeilibacteria	0	0	0	0	2	1
Candidatus Kryptonia	0	0	0	1	0	1
Candidatus Dadabacteria	0	2	0	0	0	0
Candidatus Doudnabacteria	0	2	0	0	0	0
Candidatus Glassbacteria	0	1	0	0	1	0
Candidatus Riflebacteria	0	0	0	0	0	2
Candidatus Pacebacteria	0	0	0	0	0	2
Candidatus Woesebacteria	0	0	0	0	1	1
Candidatus Liptonbacteria	0	1	0	1	0	0
Candidatus Moranbacteria	0	1	0	0	0	1
Candidatus Uhrbacteria	0	0	0	0	2	0
Candidatus Vogelbacteria	0	0	0	0	1	1
Candidatus Wolfebacteria	0	0	0	0	2	0
Candidatus Hydrogenedentes	0	1	0	0	0	0
Nitrospinae	0	0	0	0	1	0
Synergistetes	0	0	0	0	1	0
Candidatus Eremiobacteraeota	0	1	0	0	0	0
Candidatus Margulisbacteria	0	0	0	0	1	0
candidate division KD3-62	0	0	0	0	1	0
Candidatus Aminicenantes	0	1	0	0	0	0
Candidatus Handelsmanbacteria	0	1	0	0	0	0
Candidatus Hydrothermae	0	0	0	0	1	0
Candidatus Lindowbacteria	0	0	0	0	0	1
Candidatus Sumerlaeota	0	1	0	0	0	0
Candidatus Collierbacteria	0	0	0	0	0	1
Candidatus Woykebacteria	0	0	0	0	1	0
Candidatus Falkowbacteria	0	0	0	0	1	0
Candidatus Kerfeldbacteria	0	0	0	0	1	0

## Sheet: Family
The number of reads associated with bacteria in each library according to family.
Family	D1	D4	D7	R1	R4	R7
Acetobacteraceae	54588	76161	21561	186	2701	1395
Erwiniaceae	457	17231	10098	44	1175	30499
Pseudomonadaceae	187430	15858	904	260	3695	23790
Oxalobacteraceae	103263	10517	296	139	728	271
Microbacteriaceae	24174	10130	397	791	1562	2100
Nocardioidaceae	1237	6434	13	13	218	83
Micromonosporaceae	50	3886	5	0	83	29
Comamonadaceae	12553	3818	89	348	3907	3057
Sphingomonadaceae	12691	3675	107	7	839	384
Flavobacteriaceae	41780	2670	1419	81	2680	1732
Enterobacteriaceae	1888	2659	1470	135	2043	29861
Burkholderiaceae	17455	2306	121	260	4678	4550
Sphingobacteriaceae	21368	2276	169	69	1150	725
Rhodanobacteraceae	17799	1693	135	72	113	53
Xanthomonadaceae	1432	1656	130	39	1606	992
Intrasporangiaceae	9	1058	0	5	147	154
Lactobacillaceae	194	1040	548	19	476	581
Cytophagaceae	5782	951	83	19	912	270
Bradyrhizobiaceae	284	871	13	16	2230	2658
Caulobacteraceae	1501	854	14	4	259	230
Solirubrobacteraceae	20	717	2	0	20	5
Chitinophagaceae	3270	706	18	4	309	321
Micrococcaceae	131	620	2	12	247	312
Methylobacteriaceae	71	606	19	2	392	452
Hymenobacteraceae	72	581	5	0	152	14
Verrucomicrobiaceae	115	535	4	0	18	10
Mycobacteriaceae	146	521	7	34	1060	815
Yersiniaceae	14561	449	69	23	369	173
Cellulomonadaceae	726	448	3	3	45	18
Sanguibacteraceae	60	418	12	1	37	1840
Hyphomicrobiaceae	692	414	12	1	165	106
Rhizobiaceae	1661	385	17	7	652	165
Nocardiaceae	1137	363	19	33	903	593
Pseudonocardiaceae	36	357	0	0	27	19
Paenibacillaceae	1643	316	12	6	456	205
Phyllobacteriaceae	143	302	6	4	254	323
Cellvibrionaceae	863	269	7	0	12	176
Streptomycetaceae	85	260	21	129	1596	1334
Opitutaceae	25	257	2	0	6	10
Rhodospirillaceae	138	252	44	112	5731	1977
Nakamurellaceae	1844	244	3	78	38	28
Alcaligenaceae	941	236	20	44	689	518
Acidobacteriaceae	496	199	15	0	6	5
Archangiaceae	10	156	5	0	7	4
Chthoniobacteraceae	2	149	1	0	3	0
Frankiaceae	17	145	24	0	23	7
Moraxellaceae	75	130	10	41	549	483
Polyangiaceae	5	126	0	0	9	6
Propionibacteriaceae	20	121	2	47	1623	1177
Gemmataceae	2	121	1	0	6	3
Geodermatophilaceae	14	116	1	0	48	29
Sinobacteraceae	23	112	2	0	13	14
Porphyromonadaceae	62	104	208	179	617	134
Myxococcaceae	376	100	6	1	3	4
Planctomycetaceae	0	91	0	0	7	7
Bacillaceae	46	89	7	26	1139	364
Erythrobacteraceae	23	89	1	0	14	4
Streptosporangiaceae	4	85	0	0	5	6
Gaiellaceae	0	84	1	0	2	2
Patulibacteraceae	368	81	5	6	24	20
Rhodobacteraceae	113	77	10	7	385	283
Ilumatobacteraceae	1	75	2	0	2	0
Conexibacteraceae	4	74	0	0	8	0
Pasteurellaceae	20	73	20	19	687	160
Methylocystaceae	8	71	0	2	118	111
Vicinamibacteraceae	0	70	0	0	2	0
Xanthobacteraceae	11	68	4	0	12	9
Gemmatimonadaceae	0	68	0	0	2	2
Kineosporiaceae	9	67	0	0	7	1
Aurantimonadaceae	27	66	2	1	159	160
Isosphaeraceae	0	59	0	0	6	3
Rhodocyclaceae	30	57	2	16	87	50
Peptostreptococcaceae	32	53	18	61	199	1272
Cryptosporangiaceae	2	53	0	0	2	0
Orbaceae	5	43	2	0	290	1424
Nannocystaceae	1	43	0	0	3	1
Thermomonosporaceae	4	35	0	0	4	2
Promicromonosporaceae	43	34	3	0	14	4
Bdellovibrionaceae	222	32	2	0	9	9
Solibacteraceae	0	31	1	0	0	0
Sandaracinaceae	0	30	0	0	0	0
Corynebacteriaceae	30	27	0	4	344	228
Verrucomicrobia subdivision 3	0	26	0	0	0	1
Morganellaceae	28	24	10	5	109	45
Nostocaceae	53	23	1	4	8	10
Streptococcaceae	65	22	1	16	470	521
Methylophilaceae	235	20	1	2	52	17
Jiangellaceae	23	20	0	0	1	0
Roseiflexaceae	0	20	0	0	2	3
Pectobacteriaceae	372	19	7	0	30	28
Beutenbergiaceae	9	19	2	0	1	0
Kofleriaceae	0	19	0	0	0	0
Micropepsaceae	0	18	0	0	1	0
Bacteriovoracaceae	67	17	0	0	1	10
Tolypothrichaceae	3	16	1	0	0	0
Nitrospiraceae	2	16	0	0	18	284
Peptococcaceae	0	16	9	1	36	23
Brucellaceae	38	15	2	11	974	356
Enterococcaceae	4	15	9	16	234	2167
Vibrionaceae	42	14	14	26	525	566
Bacteroidaceae	35	14	4	5	123	122
Actinomycetaceae	18	13	0	14	217	137
Sporomusaceae	317	12	0	0	4	2
Rickettsiaceae	12	12	2	6	152	42
Halieaceae	7	12	0	0	3	2
Crocinitomicaceae	70	11	0	0	1	8
Staphylococcaceae	21	11	18	15	383	404
Gordoniaceae	13	11	0	0	12	18
Bogoriellaceae	9	11	0	0	4	5
Labilitrichaceae	2	10	1	0	5	1
Abitibacteriaceae	0	10	0	0	1	0
Leuconostocaceae	84	9	1	1	95	62
Brevibacteriaceae	3	9	0	0	15	9
Microthrixaceae	1	9	1	0	1	1
Rubricoccaceae	0	9	0	0	0	2
Sporichthyaceae	0	9	0	0	0	0
Nitrosomonadaceae	13	8	0	47	256	147
Methylococcaceae	10	8	0	0	13	7
Ruaniaceae	3	8	0	0	1	2
Nocardiopsaceae	3	8	0	0	2	8
Fimbriimonadaceae	0	8	0	0	0	2
Carnobacteriaceae	0	8	1	0	7	7
Halomonadaceae	21	7	2	3	65	27
Clostridiaceae	19	7	3	2	236	105
Demequinaceae	11	7	0	0	3	2
Bifidobacteriaceae	9	7	0	32	575	372
Flammeovirgaceae	3	7	0	0	1	6
Dermacoccaceae	1	7	0	0	36	18
Capsulimonadaceae	0	7	0	0	2	0
Alteromonadaceae	104	6	0	0	38	11
Anaplasmataceae	41	6	1	0	0	167
Neisseriaceae	30	6	19	1	49	36
Legionellaceae	21	6	0	2	13	11
Beijerinckiaceae	13	6	3	0	1	3
Gallionellaceae	6	6	0	0	12	2
Desulfobacteraceae	4	6	1	17	228	191
Ruminococcaceae	3	6	0	26	199	149
Bryobacteraceae	1	6	0	0	0	0
Pyrinomonadaceae	0	6	0	0	0	0
Microcoleaceae	0	6	0	1	3	2
Leptolyngbyaceae	0	6	0	0	5	1
Zoogloeaceae	15	5	0	0	4	41
Geminicoccaceae	6	5	0	0	0	2
Deinococcaceae	2	5	1	3	28	54
Acidimicrobiaceae	0	5	0	6	28	9
Euzebyaceae	0	5	0	0	0	0
Oscillochloridaceae	0	5	0	0	0	14
Sphaerobacteraceae	0	5	0	0	1	3
Lachnospiraceae	27	4	1	2	44	187
Cyclobacteriaceae	9	4	0	0	5	2
Chelatococcaceae	3	4	0	0	1	3
Chromatiaceae	3	4	0	0	8	7
Tannerellaceae	1	4	1	0	16	7
Anaeromyxobacteraceae	0	4	0	0	9	0
Motilibacteraceae	0	4	0	0	1	0
Chthonomonadaceae	0	4	0	0	2	0
Anaerolineaceae	0	4	0	0	1	3
Herpetosiphonaceae	0	4	0	0	0	1
Oscillatoriaceae	0	4	0	0	0	2
Chlamydiaceae	18	3	1	9	252	268
Aeromonadaceae	10	3	0	0	5	3
Glycomycetaceae	6	3	0	0	0	1
Prevotellaceae	3	3	1	0	246	53
Dermabacteraceae	3	3	0	0	13	11
Hyphomonadaceae	2	3	0	0	0	3
Shewanellaceae	2	3	0	0	1	7
Alcanivoracaceae	2	3	0	0	1	1
Marinilabiliaceae	1	3	6	0	7	14
Ectothiorhodospiraceae	1	3	0	0	32	38
Dermatophilaceae	0	3	0	0	0	1
Rubrobacteraceae	0	3	0	0	0	0
Ktedonobacteraceae	0	3	0	0	0	1
Aphanizomenonaceae	0	3	0	0	20	64
Spiroplasmataceae	0	3	1	0	0	0
Hafniaceae	9	2	3	1	24	8
Leptospiraceae	3	2	0	0	1	3
Marinifilaceae	2	2	0	1	0	1
Haliscomenobacteraceae	2	2	0	0	5	0
Saprospiraceae	2	2	0	0	0	0
Lewinellaceae	1	2	0	0	0	2
Geobacteraceae	1	2	0	0	1	0
Actinospicaceae	1	2	0	0	0	0
Listeriaceae	1	2	0	1	68	19
Holophagaceae	0	2	0	0	0	0
Calditrichaceae	0	2	0	0	0	0
Candidatus Competibacteraceae	0	2	0	0	7	1
Phycisphaeraceae	0	2	0	0	0	1
Catenulisporaceae	0	2	0	0	0	0
Tsukamurellaceae	0	2	0	0	7	6
Egibacteraceae	0	2	0	0	0	0
Thermoleophilaceae	0	2	0	0	1	0
Ardenticatenaceae	0	2	0	0	0	1
Caldilineaceae	0	2	0	0	0	440
Thermoflexaceae	0	2	0	0	0	0
Planococcaceae	0	2	0	0	5	6
Chromobacteriaceae	18	1	1	1	8	5
Sutterellaceae	13	1	0	32	205	187
Prolixibacteraceae	3	1	0	0	4	1
Oceanospirillaceae	3	1	0	0	3	3
Pseudoalteromonadaceae	2	1	0	2	2	5
Pseudobacteriovoracaceae	2	1	0	0	0	0
Dietziaceae	2	1	0	0	41	5
Microcystaceae	2	1	0	0	1	4
Roseiarcaceae	1	1	0	0	0	1
Sterolibacteriaceae	1	1	0	0	25	23
Thiotrichaceae	1	1	0	0	3	1
Spirochaetaceae	1	1	0	0	7	8
Rikenellaceae	0	1	0	0	3	0
Fibrobacteraceae	0	1	0	0	3	0
Parvularculaceae	0	1	0	0	0	0
Cohaesibacteraceae	0	1	0	0	0	1
Salinarimonadaceae	0	1	0	0	1	1
Sneathiellaceae	0	1	0	0	0	0
Ferrovaceae	0	1	0	0	2	1
Desulfovibrionaceae	0	1	0	0	5	6
Desulfuromonadaceae	0	1	0	0	0	0
Vulgatibacteraceae	0	1	0	0	0	0
Nautiliaceae	0	1	0	0	0	0
Spongiibacteraceae	0	1	0	0	1	0
Parachlamydiaceae	0	1	0	0	4	0
Rubritaleaceae	0	1	0	0	0	0
Acidothermaceae	0	1	0	0	0	0
Coriobacteriaceae	0	1	0	7	11	2
Egicoccaceae	0	1	0	0	0	0
Nitriliruptoraceae	0	1	0	0	0	0
Hapalosiphonaceae	0	1	0	1	1	4
Rivulariaceae	0	1	0	0	1	1
Coleofasciculaceae	0	1	0	0	2	0
Synechococcaceae	0	1	1	0	1	2
Selenomonadaceae	0	1	0	8	7	7
Mycoplasmataceae	0	1	1	5	2	3
Dysgonamonadaceae	10	0	1	0	7	0
Candidatus Paracaedibacteraceae	4	0	0	0	0	0
Rhodobiaceae	3	0	0	0	22	8
Amoebophilaceae	2	0	0	0	0	0
Azonexaceae	2	0	0	0	0	0
Budviciaceae	2	0	0	0	0	0
Odoribacteraceae	1	0	1	0	16	5
Acidithiobacillaceae	1	0	0	0	0	0
Candidatus Magnetaquicoccaceae	1	0	0	0	0	0
Magnetococcaceae	1	0	0	0	0	0
Ancalomicrobiaceae	1	0	0	0	4	0
Bartonellaceae	1	0	0	0	0	1
Thiobacillaceae	1	0	0	0	1	1
Desulfarculaceae	1	0	0	0	1	1
Hydrogenophilaceae	1	0	0	0	64	459
Dictyobacteraceae	1	0	0	0	0	0
Eubacteriaceae	1	0	0	0	28	26
Heliobacteriaceae	1	0	0	11	15	10
Acholeplasmataceae	1	0	0	0	5	2
Aquificaceae	0	0	0	0	14	1
Hydrogenothermaceae	0	0	0	0	117	3
Desulfurobacteriaceae	0	0	0	0	0	1
Deferribacteraceae	0	0	0	0	2	1
Rhodothermaceae	0	0	0	0	3	2
Barnesiellaceae	0	0	0	0	2	1
Muribaculaceae	0	0	0	1	2	11
Paludibacteraceae	0	0	0	0	2	0
Catalimonadaceae	0	0	1	0	0	0
Microscillaceae	0	0	0	0	1	2
Raineyaceae	0	0	0	0	0	2
Blattabacteriaceae	0	0	0	0	2	0
Cryomorphaceae	0	0	0	0	3	4
Balneolaceae	0	0	0	2	189	232
Chlorobiaceae	0	0	0	0	1	0
Ignavibacteriaceae	0	0	0	0	0	2
Melioribacteraceae	0	0	0	0	0	1
Salinibacteraceae	0	0	0	0	0	1
Fusobacteriaceae	0	0	0	15	7	136
Leptotrichiaceae	0	0	0	0	22	27
Pelagibacteraceae	0	0	0	0	4	1
Desulfobulbaceae	0	0	0	0	0	1
Desulfohalobiaceae	0	0	0	0	6	2
Desulfonatronaceae	0	0	0	0	1	0
Campylobacteraceae	0	0	0	14	15	18
Helicobacteraceae	0	0	0	0	4	1
Acidiferrobacteraceae	0	0	0	0	3	0
Idiomarinaceae	0	0	0	0	1	0
Psychromonadaceae	0	0	0	0	1	1
Cardiobacteriaceae	0	0	0	0	1	0
Thioalkalispiraceae	0	0	0	0	2	0
Crenotrichaceae	0	0	0	0	1	3
Endozoicomonadaceae	0	0	0	0	2	0
Hahellaceae	0	0	0	0	1	0
Kangiellaceae	0	0	0	0	7	1
Francisellaceae	0	0	0	0	1	3
Piscirickettsiaceae	0	0	0	0	3	1
Thiolinaceae	0	0	0	0	6	0
Halobacteriovoraceae	0	0	0	0	0	1
Criblamydiaceae	0	0	0	0	1	1
Candidatus Brocadiaceae	0	0	0	0	4	0
Puniceicoccaceae	0	0	0	0	0	1
Borreliaceae	0	0	0	1	1	0
Synergistaceae	0	0	0	0	1	0
Jonesiaceae	0	0	0	0	0	1
Atopobiaceae	0	0	0	0	0	1
Eggerthellaceae	0	0	0	0	2	0
Chloroflexaceae	0	0	0	0	0	3
Dehalococcoidaceae	0	0	0	0	2	1
Thermogemmatisporaceae	0	0	0	0	0	1
Scytonemataceae	0	0	0	4	0	2
Aphanothecaceae	0	0	2	0	1787	1597
Entophysalidaceae	0	0	0	0	2	0
Hyellaceae	0	0	0	0	1	0
Merismopediaceae	0	0	0	0	1	0
Prochloraceae	0	0	0	0	0	1
Pseudanabaenaceae	0	0	0	0	0	33
Trueperaceae	0	0	0	0	1	1
Thermaceae	0	0	0	0	5	407
Alicyclobacillaceae	0	0	0	0	4	2
Bacillales Family X. Incertae Sedis	0	0	0	0	9	11
Sporolactobacillaceae	0	0	0	0	8	1
Thermoactinomycetaceae	0	0	0	0	21	8
Aerococcaceae	0	0	0	1	20	26
Caldicoprobacteraceae	0	0	0	0	1	0
Christensenellaceae	0	0	0	0	1	0
Clostridiales Family XIII. Incertae Sedis	0	0	0	0	2	1
Clostridiales Family XVI. Incertae Sedis	0	0	0	0	1	1
Hungateiclostridiaceae	0	0	0	0	3	3
Oscillospiraceae	0	0	0	0	2	0
Proteinivoraceae	0	0	0	0	1	1
Syntrophomonadaceae	0	0	0	0	1	1
Halanaerobiaceae	0	0	0	0	2	1
Halobacteroidaceae	0	0	0	0	1	1
Thermoanaerobacteraceae	0	0	0	0	7	2
Thermoanaerobacterales Family III. Incertae Sedis	0	0	0	0	4	4
Erysipelotrichaceae	0	0	1	5	38	42
Acidaminococcaceae	0	0	0	0	0	7
Veillonellaceae	0	0	0	0	30	12
Gottschalkiaceae	0	0	0	0	1	0
Peptoniphilaceae	0	0	0	1	16	23
Tissierellaceae	0	0	0	0	0	1
Petrotogaceae	0	0	0	2	0	0
Fervidobacteriaceae	0	0	0	2	2	3
Thermotogaceae	0	0	0	0	15	37
Candidatus Ozemobacteraceae	0	0	0	0	0	2

## Sheet: Genus
The number of reads associated with bacteria in each library according to genus.
Genus	D1	D4	D7	R1	R4	R7
Pseudomonas	186216	15720	894	259	3684	23382
Gluconobacter	14116	49441	8795	21	823	535
Janthinobacterium	68237	3002	134	60	265	140
Pantoea	194	15238	6069	24	696	26924
Flavobacterium	26997	1355	106	34	809	686
Pedobacter	14559	1325	57	61	732	381
Frateuria	13601	372	16	6	51	29
Asaia	185	3270	7431	20	153	121
Duganella	8946	1765	31	31	116	16
Novosphingobium	8610	682	27	3	367	65
Chryseobacterium	7613	690	97	25	594	344
Neoasaia	7259	240	55	0	10	13
Robbsia	6770	335	42	17	45	27
Acetobacter	4613	956	136	42	498	188
Dyadobacter	4879	529	56	17	668	205
Burkholderia	974	330	10	101	2330	2217
Microbacterium	3694	1065	93	137	339	271
Rahnella	5137	114	14	5	74	13
Ewingella	4698	96	11	4	37	11
Klebsiella	300	1778	682	103	774	963
Comamonas	3839	182	12	19	80	50
Bradyrhizobium	56	261	3	13	1741	2042
Variovorax	2442	1045	18	17	312	248
Nocardioides	89	3786	3	4	81	35
Thalassospira	2	3	34	5	2737	722
Curvibacter	57	10	0	259	1958	1197
Crocosphaera	0	0	2	0	1785	1596
Streptomyces	75	214	18	129	1594	1330
Tanticharoenia	2749	498	7	4	78	7
Lactobacillus	194	1040	548	19	475	581
Agromyces	2451	169	6	33	25	16
Sphingomonas	692	1561	41	1	199	165
Komagataeibacter	1944	213	33	33	258	127
Sanguibacter	60	418	12	1	37	1840
Enterococcus	4	14	9	16	226	2088
Paenibacillus	1458	244	8	6	421	194
Rhodococcus	911	271	13	23	615	423
Nakamurella	1844	244	3	78	38	28
Stenotrophomonas	883	543	80	8	345	351
Massilia	637	1346	21	2	40	14
Cryobacterium	1236	700	8	6	48	24
Plantibacter	1387	358	14	23	39	72
Pseudoclavibacter	1005	108	7	137	43	580
Curtobacterium	375	1099	107	25	163	101
Cupriavidus	135	28	0	77	902	716
Mucilaginibacter	1425	229	15	1	69	40
Gilliamella	2	36	2	0	290	1419
Kosakonia	19	30	24	0	2	1621
Herbaspirillum	1478	111	32	1	45	9
Luteibacter	1082	492	42	26	20	8
Frondihabitans	175	1434	1	0	15	0
Clostridioides	32	53	18	61	193	1252
Pelomonas	14	23	0	5	650	824
Aeromicrobium	1005	411	8	8	48	9
Xanthomonas	86	73	1	28	888	348
Gluconacetobacter	1232	152	8	0	16	3
Arachidicoccus	1344	17	3	2	6	15
Caulobacter	961	188	0	2	92	118
Magnetospirillum	13	15	1	33	917	325
Porphyromonas	61	104	208	179	612	134
Sulfurovum	14	1	2	0	27	1253
Cellvibrio	842	261	7	0	12	171
Actinoplanes	11	1239	2	0	20	7
Escherichia	70	25	16	8	469	658
Brucella	8	1	0	11	950	273
Acinetobacter	72	123	10	41	532	459
Cutibacterium	3	4	0	21	773	419
Taibaiella	1056	85	5	1	26	12
Cellulomonas	684	422	3	3	44	9
Bacillus	42	65	7	15	863	168
Vibrio	38	12	13	24	475	552
Ralstonia	36	7	0	5	451	583
Enterobacter	88	50	59	1	225	653
Pararhodospirillum	10	16	2	18	752	269
Rhizobium	600	152	2	2	201	48
Streptococcus	32	21	1	16	431	504
Mycobacterium	47	120	2	19	403	400
Herbiconiux	797	134	4	27	13	15
Agreia	864	53	2	45	18	6
Leifsonia	375	67	3	10	192	229
Rathayibacter	641	118	5	39	19	40
Devosia	540	235	8	1	51	20
Staphylococcus	19	11	18	15	369	397
Paraburkholderia	737	51	9	0	19	10
Thiomonas	10	2	0	30	541	229
Haemophilus	13	4	2	16	627	137
Mesorhizobium	91	198	5	4	215	272
Glaciihabitans	664	93	3	5	8	9
Methylobacterium	40	423	12	1	151	153
Solirubrobacter	20	717	2	0	20	5
Phycicoccus	2	693	0	0	22	19
Sphingobium	399	119	5	1	139	59
Arthrobacter	67	265	2	10	149	215
Achromobacter	122	57	4	21	247	201
Mycobacteroides	11	8	0	10	379	229
Brevundimonas	241	249	9	1	99	27
Corynebacterium	8	20	0	3	344	228
Propionibacterium	4	4	0	18	251	299
Marmoricola	17	538	0	0	18	2
Tepidimonas	0	0	0	0	318	249
Chlamydia	18	3	1	9	252	268
Patulibacter	368	81	5	6	24	20
Sphingobacterium	178	107	61	0	73	80
Tepidiphilus	1	0	0	0	47	434
Serpentinomonas	3	1	0	9	271	182
Hymenobacter	38	384	4	0	25	8
Agrobacterium	121	32	0	3	256	45
Cloacibacterium	1	1	1	0	393	56
Mycetocola	35	382	20	0	7	1
Azospirillum	52	23	1	8	265	86
Sutterella	13	1	0	32	202	186
Desulfobacterium	3	3	1	17	222	186
Caldilinea	0	1	0	0	0	431
Rhodovulum	2	3	0	2	263	156
Polaromonas	49	355	1	0	12	8
Serratia	121	56	4	10	151	60
Bifidobacterium	6	5	0	14	286	83
Chitinophaga	228	111	2	0	18	12
Bordetella	211	33	2	13	50	62
Kozakia	252	94	13	0	6	2
Thermus	0	0	0	0	4	360
Empedobacter	6	1	115	2	75	163
Nocardia	17	22	4	8	202	107
Acidovorax	138	68	3	1	87	55
Clostridium	19	7	3	2	221	97
Aliifodinibius	0	0	0	2	158	185
Sodalis	309	11	3	0	8	4
Aurantimonas	4	4	0	1	154	158
Filimonas	143	73	3	1	27	68
Microcella	14	4	0	15	116	161
Nitrospira	1	13	0	0	15	277
Gardnerella	1	1	0	11	141	148
Bacteroides	35	14	4	5	121	122
Erwinia	31	99	24	2	62	72
Salmonella	27	12	5	0	69	176
Pleomorphomonas	3	57	0	2	114	109
Caballeronia	207	59	0	0	8	3
Bdellovibrio	222	32	2	0	9	9
Phenylobacterium	46	193	1	0	17	14
Prevotella	3	3	1	0	214	40
Pelosinus	250	8	0	0	1	0
Terriglobus	158	79	10	0	4	0
Actinomyces	10	11	0	4	118	92
Pseudoxanthomonas	48	122	0	0	27	26
Frigoribacterium	63	126	4	1	3	23
Rickettsia	11	6	1	6	149	40
Wolbachia	41	6	1	0	0	164
Micromonospora	19	168	1	0	9	6
Tetrasphaera	4	19	0	5	81	92
Williamsia	108	33	1	0	46	10
Mycoavidus	2	0	0	7	94	88
Pseudorhodoferax	57	81	2	0	30	19
Leucobacter	73	61	4	1	11	28
Herminiimonas	155	15	1	0	1	1
Rhizobacter	101	56	5	0	4	5
Labedella	110	42	2	2	13	2
Hyphomicrobium	7	27	0	0	50	71
Chthoniobacter	2	149	1	0	3	0
Fusobacterium	0	0	0	15	7	132
Tatumella	115	21	5	1	6	2
Frankia	16	79	24	0	23	7
Friedmanniella	5	110	0	0	22	8
Pigmentiphaga	108	18	1	1	4	6
Archangium	5	123	5	0	3	2
Acidomonas	98	27	4	0	6	2
Sphingopyxis	41	81	3	0	5	7
Methylobacillus	129	5	1	0	1	1
Methylorubrum	7	7	0	0	50	71
Corallococcus	93	35	3	0	1	2
Salinibacterium	92	25	1	1	5	4
Schaalia	6	0	0	10	74	34
Faecalibacterium	2	1	0	21	73	27
Riemerella	3	0	1	1	54	64
Leuconostoc	76	8	1	0	25	10
Oenococcus	0	0	0	1	68	51
Ochrobactrum	26	9	1	0	18	63
Delftia	26	5	1	0	42	42
Aquabacterium	50	8	1	0	22	34
Blautia	0	0	0	2	13	98
Spirosoma	27	58	4	0	13	10
Glaciecola	101	3	0	0	4	0
Taylorella	0	0	1	4	77	25
Clavibacter	73	21	0	2	10	1
Pasteurella	2	67	17	0	9	9
Pseudonocardia	11	77	0	0	6	7
Bosea	23	29	0	0	27	21
Rubrivivax	25	27	1	0	21	26
Cronobacter	10	3	8	0	0	75
Bacteriovorax	67	17	0	0	1	10
Kribbella	10	77	0	0	4	4
Kaistia	45	38	4	1	2	4
Halomonas	14	5	1	3	54	17
Deinococcus	2	5	1	3	28	54
Yersinia	63	5	4	0	2	17
Nostoc	53	23	1	4	6	4
Gaiella	0	84	1	0	2	2
Lactococcus	32	1	0	0	39	17
Listeria	1	2	0	1	66	18
Sorangium	4	72	0	0	5	6
Steroidobacter	9	67	0	0	4	7
Acidiphilium	13	4	3	19	30	17
Conexibacter	4	74	0	0	8	0
Aphanizomenon	0	1	0	0	20	64
Neisseria	4	1	2	1	45	30
Subtercola	44	24	0	1	11	3
Sulfurihydrogenibium	0	0	0	0	80	2
Photorhabdus	7	6	2	2	47	16
Rouxiella	63	12	0	0	5	0
Rufibacter	8	2	0	0	68	1
Xenorhabdus	6	10	0	2	46	15
Amnibacterium	23	50	1	0	2	3
Fluviicola	67	9	0	0	0	2
Roseomonas	21	34	2	7	9	5
Elstera	2	17	0	0	1	58
Sphingosinicella	8	66	0	0	0	2
Rhodoferax	27	46	0	0	2	1
Xylophilus	37	36	1	0	1	0
Mycolicibacterium	6	36	0	0	24	9
Collimonas	58	11	0	0	2	3
Methylophilus	62	6	0	0	2	4
Lysobacter	6	60	0	0	5	3
Dongia	2	69	0	0	1	1
Citrobacter	18	10	5	0	5	35
Desulfosporosinus	0	14	9	0	30	20
Luteitalea	0	70	0	0	2	0
Microvirga	9	45	2	0	4	10
Pandoraea	62	6	0	0	1	1
Azospira	9	54	2	0	2	2
Gemmata	2	59	1	0	3	3
Asinibacterium	0	1	0	0	31	35
Niastella	23	37	0	0	7	0
Altererythrobacter	9	51	1	0	4	1
Dyella	40	18	1	0	5	2
Chishuiella	1	0	57	0	0	7
Jatrophihabitans	1	64	0	0	0	0
Arcticibacter	56	5	1	0	2	0
Rhodoplanes	5	56	0	0	2	1
Microlunatus	4	57	0	0	2	0
Neorhizobium	47	8	2	0	4	1
Neokomagataea	42	18	2	0	0	0
Actinophytocola	2	60	0	0	0	0
Roseateles	9	4	0	1	17	30
Lawsonella	0	1	0	0	45	15
Cryptosporangium	2	53	0	0	2	0
Prosthecobacter	1	54	0	0	1	0
Anoxybacillus	0	0	0	0	29	27
Shigella	3	3	1	0	14	34
Asticcacaulis	15	27	1	0	5	6
Hydrogenophaga	24	8	0	0	8	13
Verrucomicrobium	10	40	0	0	2	1
Aureimonas	11	33	2	0	5	1
Shinella	21	8	0	0	18	5
Paucibacter	9	6	0	0	14	23
Thermotoga	0	0	0	0	15	37
Capnocytophaga	1	0	0	0	16	34
Halofilum	0	0	0	0	24	27
Pectobacterium	13	5	1	0	17	15
Leptotrichia	0	0	0	0	22	27
Pseudacidovorax	35	8	1	0	2	3
Dietzia	2	1	0	0	41	5
Cytophaga	5	32	3	0	5	3
Novimethylophilus	2	1	0	2	39	4
Haloferula	22	26	0	0	0	0
Ilumatobacter	1	45	1	0	1	0
Lysinibacillus	0	0	0	0	40	7
Sediminibacterium	1	17	0	0	14	14
Chryseolinea	8	35	0	0	3	0
Pseudopedobacter	45	0	1	0	0	0
Opitutus	3	42	0	0	0	1
Gordonia	12	8	0	0	11	15
Dermacoccus	0	2	0	0	28	16
Pseudoflavonifractor	0	0	0	2	27	17
Amantichitinum	24	4	17	0	0	0
Methyloversatilis	1	1	0	0	20	23
Kocuria	3	6	0	0	20	16
Aerococcus	0	0	0	1	18	26
Nannocystis	1	39	0	0	3	1
Mannheimia	1	1	0	2	35	5
Actinomycetospora	2	35	0	0	5	2
Modestobacter	1	4	0	0	23	15
Eubacterium	1	0	0	0	20	22
Larkinella	12	28	0	0	0	2
Elizabethkingia	21	1	4	0	12	4
Moheibacter	1	1	0	0	39	1
Gemmatirosa	0	42	0	0	0	0
Thauera	5	1	0	0	1	35
Legionella	14	3	0	2	13	10
Rhodanobacter	28	7	1	0	2	4
Paracoccus	6	7	0	0	14	14
Singulisphaera	0	36	0	0	3	2
Lacunisphaera	1	39	0	0	1	0
Rothia	2	1	0	0	19	18
Ruminococcus	0	2	0	0	8	29
Roseobacter	0	0	0	0	13	25
Providencia	7	2	3	1	15	10
Geobacillus	0	0	0	4	18	16
Pontibacter	5	3	0	0	26	3
Nibricoccus	2	33	0	0	1	1
Jiangella	21	15	0	0	1	0
Amycolatopsis	6	28	0	0	1	2
Heliobacterium	1	0	0	11	15	10
Granulicella	29	7	0	0	0	0
Brevibacterium	3	9	0	0	15	9
Janibacter	0	16	0	0	8	12
Aquincola	20	11	0	0	1	3
Knoellia	0	30	0	0	3	2
Sinorhizobium	19	7	2	0	3	3
Veillonella	0	0	0	0	23	11
Roseibium	2	1	1	2	20	7
Roseimicrobium	2	30	0	0	1	0
Pseudanabaena	0	0	0	0	0	33
Oligella	1	0	0	0	28	3
Piscinibacter	18	6	0	0	4	4
Kineococcus	5	22	0	0	4	1
Afipia	3	7	0	0	10	11
Saccharibacter	16	12	3	0	0	0
Methylibium	11	15	0	0	2	3
Campylobacter	0	0	0	14	11	6
Luteimonas	2	22	0	0	7	0
Agrococcus	8	16	1	0	2	4
Acidobacterium	2	28	0	0	0	0
Skermanella	9	18	0	0	1	2
Marinobacter	1	1	0	0	18	10
Pseudosporangium	0	30	0	0	0	0
Actinomadura	2	24	0	0	4	0
Roseococcus	7	22	0	0	0	0
Brachybacterium	3	3	0	0	12	11
Gorillibacterium	21	8	0	0	0	0
Nubsella	27	1	0	0	0	0
Olivibacter	23	1	0	0	4	0
Ottowia	13	9	0	0	3	3
Microterricola	18	9	0	0	0	1
Micrococcus	2	3	0	0	11	12
Gemmatimonas	0	23	0	0	2	2
Undibacterium	8	4	0	0	1	14
Geodermatophilus	1	21	1	0	2	2
Pararhizobium	21	2	0	0	1	2
Pseudolabrys	0	25	0	0	1	0
Promicromonospora	9	8	1	0	6	2
Meiothermus	0	0	0	0	1	25
Tardiphaga	12	11	0	0	1	1
Tepidicaulis	0	0	0	0	19	6
Noviherbaspirillum	15	9	0	0	0	1
Pedosphaera	0	24	0	0	0	1
Blastococcus	3	15	0	0	5	2
Siphonobacter	10	3	3	0	6	2
Rhodopseudomonas	7	7	0	0	7	3
Rhodobacter	12	4	3	0	3	2
Candidimonas	20	4	0	0	0	0
Raoultella	6	4	0	0	1	13
Hydrogenophilus	0	0	0	0	15	9
Kineosporia	1	22	0	0	1	0
Diaminobutyricimonas	18	3	1	1	0	1
Paraprevotella	0	0	0	0	15	8
Pelagibacterium	8	7	1	0	6	1
Phyllobacterium	8	1	0	0	6	8
Yokenella	0	0	0	0	5	18
Photobacterium	1	0	0	1	18	3
Georgenia	7	10	0	0	3	3
Saccharibacillus	0	20	3	0	0	0
Parabacteroides	1	1	0	0	13	7
Limnohabitans	7	4	0	0	7	4
Miniimonas	9	11	1	0	1	0
Ornithinimicrobium	1	4	0	0	11	6
Compostimonas	19	3	0	0	0	0
Niabella	10	5	0	0	4	2
Variibacter	1	19	0	0	1	0
Pseudorhodoplanes	1	11	0	0	9	0
Starkeya	2	18	1	0	0	0
Trinickia	18	2	0	0	1	0
Krasilnikovia	0	19	0	0	2	0
Streptosporangium	1	20	0	0	0	0
Collinsella	0	1	0	7	11	2
Sporomusa	18	2	0	0	1	0
Edaphobacter	13	6	0	0	0	1
Erythrobacter	5	9	0	0	5	1
Verminephrobacter	14	4	0	0	1	1
Asanoa	2	18	0	0	0	0
Plantactinospora	1	18	0	0	1	0
Thermicanus	0	0	0	0	9	11
Catenibacterium	0	0	0	1	5	14
Anaerococcus	0	0	0	0	9	11
Persephonella	0	0	0	0	18	1
Emticicia	6	12	0	0	1	0
Runella	9	4	0	0	4	2
Rhizomicrobium	0	18	0	0	1	0
Ramlibacter	5	12	0	0	1	1
Mitsuaria	6	6	0	0	5	2
Haliangium	0	19	0	0	0	0
Labilithrix	2	10	1	0	5	1
Chondromyces	1	16	0	0	2	0
Aeromonas	10	3	0	0	3	3
Haliea	7	11	0	0	0	1
Couchioplanes	0	17	0	0	2	0
Virgibacillus	0	0	0	6	4	9
Carnobacterium	0	7	1	0	6	5
Parapedobacter	10	4	0	0	2	2
Inquilinus	5	5	0	0	2	6
Reyranella	1	11	0	0	1	5
Azohydromonas	6	4	0	0	4	4
Sandaracinus	0	18	0	0	0	0
Rugamonas	14	4	0	0	0	0
Zavarzinella	0	17	0	0	1	0
Weeksella	0	0	16	0	1	0
Xenophilus	10	5	1	0	1	0
Fimbriiglobus	0	17	0	0	0	0
Klenkia	1	13	0	0	0	3
Cellulosimicrobium	6	5	2	0	4	0
Dactylosporangium	1	16	0	0	0	0
Hassallia	2	14	1	0	0	0
Acidipila	15	1	0	0	0	0
Candidatus Sulfopaludibacter	0	15	1	0	0	0
Flavihumibacter	6	8	0	0	2	0
Ohtaekwangia	3	13	0	0	0	0
Sporocytophaga	1	15	0	0	0	0
Candidatus Entotheonella	2	5	0	0	2	7
Labrys	1	4	1	0	5	5
Micavibrio	5	9	0	0	2	0
Lautropia	3	3	0	0	7	3
Corticibacter	14	2	0	0	0	0
Sulfuriferula	4	0	0	0	12	0
Panacagrimonas	1	14	0	0	1	0
Arenimonas	0	15	0	0	1	0
Pirellula	0	16	0	0	0	0
Planctomyces	0	15	0	0	1	0
Treponema	0	1	0	0	7	8
Nesterenkonia	0	9	0	0	3	4
Candidatus Chloroploca	0	2	0	0	0	14
Kouleothrix	0	15	0	0	0	1
Hydrogenivirga	0	0	0	0	14	1
Flavisolibacter	4	8	0	0	2	1
Pseudoflavitalea	5	9	0	0	1	0
Ensifer	11	1	0	0	3	0
Zymomonas	9	4	0	0	2	0
Paucimonas	7	7	0	0	1	0
Methylotenera	3	4	0	0	6	2
Tahibacter	0	14	0	0	1	0
Tsukamurella	0	2	0	0	7	6
Cnuibacter	10	2	0	0	2	1
Absiella	0	0	0	2	1	12
Coprobacillus	0	0	0	1	8	6
Candidatus Amulumruptor	0	0	0	1	2	11
Glaciimonas	11	2	0	0	0	1
Pseudoduganella	11	2	0	0	1	0
Ideonella	5	5	0	0	3	1
Chromobacterium	5	0	0	1	5	3
Alishewanella	0	1	0	0	13	0
Brenneria	13	0	0	0	0	1
Dickeya	7	1	0	0	2	4
Glaesserella	2	0	0	0	11	1
Moraxella	0	0	0	0	7	7
Arcanobacterium	0	0	0	0	13	1
Nonomuraea	2	10	0	0	0	2
Flavipsychrobacter	4	7	0	0	2	0
Adhaeribacter	6	5	0	0	1	1
Beijerinckia	6	3	3	0	0	1
Roseovarius	0	0	0	0	7	6
Ferrovibrio	1	7	0	0	0	5
Anaeromyxobacter	0	4	0	0	9	0
Arcobacter	0	0	0	0	3	10
Shewanella	2	3	0	0	1	7
Metakosakonia	9	0	1	0	0	3
Hafnia	6	0	1	0	3	3
Candidatus Microthrix	1	9	1	0	1	1
Varibaculum	0	0	0	0	5	8
Salinispora	0	13	0	0	0	0
Nocardiopsis	1	5	0	0	1	6
Anaerobacillus	0	0	0	0	12	1
Myroides	4	0	5	0	2	1
Solitalea	8	3	0	0	1	0
Aquamicrobium	5	1	0	0	3	3
Sinirhodobacter	8	1	0	0	2	1
Alcaligenes	6	0	0	0	5	1
Pusillimonas	7	2	0	0	3	0
Nitrosomonas	3	4	0	0	1	4
Minicystis	0	12	0	0	0	0
Candidatus Regiella	1	0	0	0	4	7
Blastopirellula	0	8	0	0	1	3
Oerskovia	5	5	0	0	0	2
Actinopolymorpha	2	9	0	0	0	1
Parageobacillus	0	0	0	0	6	6
Pseudoramibacter	0	0	0	0	8	4
Intestinibacter	0	0	0	0	0	12
Peptoniphilus	0	0	0	1	3	8
Dysgonomonas	9	0	1	0	1	0
Odoribacter	0	0	1	0	10	0
Algoriphagus	6	2	0	0	3	0
Rhodohalobacter	0	0	0	0	5	6
Enhydrobacter	1	5	0	0	2	3
Blastomonas	2	1	0	0	4	4
Alicycliphilus	4	2	0	0	3	2
Nitrosospira	2	1	0	0	4	4
Azoarcus	5	1	0	0	2	3
Biostraticola	10	1	0	0	0	0
Kluyvera	7	1	0	0	0	3
Solimonas	2	7	1	0	0	1
Thermomonas	0	1	0	0	7	3
Abditibacterium	0	10	0	0	1	0
Humibacter	8	3	0	0	0	0
Selenomonas	0	1	0	0	7	3
Candidatus Solibacter	0	10	0	0	0	0
Parafilimonas	2	5	0	0	1	2
Segetibacter	3	6	0	0	1	0
Siccationidurans	1	9	0	0	0	0
Pseudosphingobacterium	8	2	0	0	0	0
Chelatococcus	2	4	0	0	1	3
Primorskyibacter	0	1	0	0	0	9
Acidocella	6	2	0	0	2	0
Rhodovarius	7	3	0	0	0	0
Candidatus Accumulibacter	3	5	0	0	2	0
Myxococcus	4	5	0	0	0	1
Pseudoalteromonas	2	1	0	0	2	5
Methylococcus	1	0	0	0	7	2
Perlucidibaca	0	0	0	0	0	10
Glycomyces	6	3	0	0	0	1
Pseudokineococcus	1	7	0	0	2	0
Demequina	5	3	0	0	0	2
Isoptericola	6	4	0	0	0	0
Xylanimicrobium	8	1	0	0	0	1
Catenuloplanes	0	10	0	0	0	0
Fimbriimonas	0	8	0	0	0	2
Cohnella	5	2	0	0	2	1
Anaerotruncus	0	0	0	0	9	1
Aquimarina	7	1	0	0	1	0
Methylopila	1	4	0	0	4	0
Commensalibacter	6	1	1	0	0	1
Geminicoccus	3	4	0	0	0	2
Desulfovibrio	0	1	0	0	3	5
Candidatus Nitrosoglobus	2	0	0	0	4	3
Glaciibacter	6	2	0	0	1	0
Gulosibacter	7	2	0	0	0	0
Sporichthya	0	9	0	0	0	0
Capsulimonas	0	7	0	0	2	0
Leptolyngbya	0	4	0	0	4	1
Butyricicoccus	0	0	0	0	6	3
Dorea	0	0	0	0	2	7
Lachnoclostridium	1	0	0	0	3	5
Enterovirga	2	5	0	0	1	0
Aminobacter	1	4	0	0	2	1
Dankookia	1	4	0	0	2	1
Granulibacter	5	2	0	0	1	0
Cystobacter	2	5	0	0	0	1
Enhygromyxa	1	5	0	0	2	0
Arhodomonas	0	1	0	0	3	4
Cedecea	4	2	0	0	0	2
Leclercia	1	0	0	0	0	7
Methylobacter	6	2	0	0	0	0
Halovibrio	0	0	0	0	3	5
Kangiella	0	0	0	0	7	1
Psychrobacter	0	2	0	0	3	3
Leptospira	3	1	0	0	1	3
Thermobispora	0	0	0	0	8	0
Quadrisphaera	2	6	0	0	0	0
Serinicoccus	0	2	0	0	1	5
Terrabacter	0	8	0	0	0	0
Gryllotalpicola	5	3	0	0	0	0
Saccharopolyspora	0	4	0	0	2	2
Microcystis	2	1	0	0	1	4
Sporolactobacillus	0	0	0	0	7	1
Jeotgalicoccus	0	0	0	0	6	2
Centipeda	0	0	0	8	0	0
Bryobacter	1	6	0	0	0	0
Tannerella	0	3	1	0	3	0
Hydrobacter	0	0	0	0	5	2
Lacibacter	3	4	0	0	0	0
Terrimonas	5	2	0	0	0	0
Fibrisoma	5	1	0	0	1	0
Flectobacillus	4	1	0	1	1	0
Flammeovirga	0	0	0	0	1	6
Gracilimonas	0	0	0	0	5	2
Rubrivirga	0	5	0	0	0	2
Chelativorans	3	2	0	0	2	0
Azorhizobium	2	1	0	0	2	2
Ketogulonicigenium	6	1	0	0	0	0
Acidisphaera	3	2	1	0	0	1
Belnapia	1	6	0	0	0	0
Porphyrobacter	3	1	0	0	2	1
Orrella	5	2	0	0	0	0
Proteus	4	0	1	0	1	1
Nevskia	2	2	0	0	0	3
Azotobacter	4	3	0	0	0	0
Dokdonella	1	5	0	0	1	0
Rudaea	0	1	0	0	3	3
Paludisphaera	0	6	0	0	0	1
Millisia	1	2	0	0	1	3
Antricoccus	1	5	0	0	1	0
Lysinimicrobium	3	2	0	0	2	0
Intrasporangium	0	7	0	0	0	0
Lysinimonas	4	3	0	0	0	0
Krasilnikoviella	1	6	0	0	0	0
Auraticoccus	1	4	0	0	2	0
Raineyella	0	1	0	0	5	1
Actinocrispum	5	2	0	0	0	0
Roseiflexus	0	4	0	0	1	2
Microcoleus	0	6	0	0	1	0
Caldalkalibacillus	0	0	0	0	4	3
Tyzzerella	0	0	0	0	2	5
Phascolarctobacterium	0	0	0	0	0	7
Mycoplasma	0	1	1	0	2	3
Pyrinomonas	0	6	0	0	0	0
Pseudobacter	5	1	0	0	0	0
Arcicella	1	2	0	0	2	1
Leadbetterella	1	1	0	0	4	0
Lutibacter	0	1	0	5	0	0
Psychroflexus	1	0	0	0	4	1
Haliscomenobacter	2	2	0	0	2	0
Aliihoeflea	0	6	0	0	0	0
Ancylobacter	2	3	1	0	0	0
Xanthobacter	1	4	0	0	0	1
Parasaccharibacter	4	2	0	0	0	0
Caenimonas	2	4	0	0	0	0
Desulfonauticus	0	0	0	0	5	1
Thioalkalivibrio	1	1	0	0	0	4
Gibbsiella	5	0	0	0	0	1
Mangrovibacter	3	0	0	0	0	3
Mixta	0	1	4	0	0	1
Methylomonas	2	1	0	0	2	1
Hydrocarboniphaga	4	1	0	0	1	0
Thiolinea	0	0	0	0	6	0
Schlesneria	0	6	0	0	0	0
Ereboglobus	1	3	0	0	0	2
Angustibacter	0	6	0	0	0	0
Bogoriella	2	1	0	0	1	2
Terracoccus	0	5	0	0	1	0
Paeniglutamicibacter	0	6	0	0	0	0
Pseudarthrobacter	2	1	0	0	2	1
Kibdelosporangium	1	5	0	0	0	0
Saccharothrix	0	6	0	0	0	0
Microbispora	0	6	0	0	0	0
Chthonomonas	0	4	0	0	2	0
Scytonema	0	0	0	4	0	2
Alicyclobacillus	0	0	0	0	4	2
Macrococcus	2	0	0	0	1	3
Anaerocolumna	3	3	0	0	0	0
Candidatus Phytoplasma	0	0	0	0	4	2
Acidisarcina	3	2	0	0	0	0
Cnuella	1	3	0	0	1	0
Ferruginibacter	1	4	0	0	0	0
Pseudarcicella	2	1	0	0	2	0
Arenibacter	2	0	0	0	2	1
Maribacter	0	0	0	0	4	1
Lewinella	1	2	0	0	0	2
Candidatus Pelagibacter	0	0	0	0	4	1
Siculibacillus	1	0	0	0	4	0
Nitrobacter	0	1	0	0	3	1
Aquabacter	1	3	0	0	0	1
Humitalea	2	3	0	0	0	0
Stella	3	2	0	0	0	0
Castellaniella	3	0	0	0	1	1
Chitinimonas	4	1	0	0	0	0
Hylemonella	3	1	0	0	0	1
Simplicispira	4	1	0	0	0	0
Solimicrobium	2	2	0	0	1	0
Leptothrix	1	1	0	0	1	2
Candidatus Nitrotoga	2	3	0	0	0	0
Hyalangium	0	5	0	0	0	0
Helicobacter	0	0	0	0	4	1
Rheinheimera	0	0	0	0	2	3
Pluralibacter	1	0	0	0	0	4
Lonsdalea	2	1	1	0	1	0
Methylocaldum	0	0	0	0	4	1
Silanimonas	0	0	0	0	4	1
Xylella	0	0	0	0	5	0
Rhodopirellula	0	3	0	0	2	0
Aeriscardovia	0	0	0	0	4	1
Motilibacter	0	4	0	0	1	0
Arsenicicoccus	0	2	0	0	2	1
Aurantimicrobium	3	1	0	0	0	1
Homoserinimonas	4	1	0	0	0	0
Okibacterium	3	1	0	0	0	1
Neomicrococcus	1	0	0	0	2	2
Pseudoglutamicibacter	0	0	0	0	1	4
Haloactinobacterium	2	2	0	0	0	1
Ruania	1	3	0	0	0	1
Catellatospora	1	4	0	0	0	0
Propionicimonas	3	2	0	0	0	0
Umezawaea	1	3	0	0	1	0
Actinocorallia	1	4	0	0	0	0
Euzebya	0	5	0	0	0	0
Litorilinea	0	1	0	0	0	4
Herpetosiphon	0	4	0	0	0	1
Westiellopsis	0	0	0	1	1	3
Caldibacillus	0	0	0	0	1	4
Thermoactinomyces	0	0	0	0	5	0
Hungateiclostridium	0	0	0	0	2	3
Moorella	0	0	0	0	5	0
Fervidobacterium	0	0	0	0	2	3
Candidatus Saccharimonas	2	1	0	0	2	0
Bryocella	4	0	0	0	0	0
Chloracidobacterium	1	1	0	0	0	2
Salinibacter	0	0	0	0	2	2
Alistipes	0	1	0	0	3	0
Dinghuibacter	2	0	0	0	1	1
Gynurincola	1	0	0	0	3	0
Vibrionimonas	0	0	0	0	2	2
Arsenicibacter	1	0	1	0	1	1
Fibrella	1	2	0	0	1	0
Rudanella	1	0	0	0	1	2
Owenweeksia	0	0	0	0	3	1
Apibacter	0	0	4	0	0	0
Dokdonia	1	0	0	0	3	0
Sinomicrobium	4	0	0	0	0	0
Zunongwangia	4	0	0	0	0	0
Pelobium	3	1	0	0	0	0
Fibrobacter	0	1	0	0	3	0
Martelella	3	0	0	0	0	1
Methylocella	3	1	0	0	0	0
Rhodomicrobium	1	2	0	0	0	1
Hoeflea	2	1	0	0	1	0
Pseudaminobacter	2	2	0	0	0	0
Alsobacter	0	3	0	0	1	0
Bauldia	1	3	0	0	0	0
Candidatus Hodgkinia	0	0	0	0	3	1
Acuticoccus	3	1	0	0	0	0
Defluviimonas	3	1	0	0	0	0
Ruegeria	2	0	0	0	1	1
Acidibrevibacterium	2	2	0	0	0	0
Oleomonas	1	0	0	0	2	1
Paracraurococcus	1	2	0	0	1	0
Rhodopila	2	2	0	0	0	0
Zavarzinia	1	0	0	0	1	2
Arboricoccus	3	1	0	0	0	0
Candidatus Endolissoclinum	3	1	0	0	0	0
Nitrospirillum	3	1	0	0	0	0
Niveispirillum	2	1	0	0	0	1
Elioraea	1	1	0	0	1	1
Rhizorhabdus	2	2	0	0	0	0
Sphingorhabdus	0	2	1	0	1	0
Derxia	2	2	0	0	0	0
Polynucleobacter	2	1	0	0	0	1
Extensimonas	1	0	0	0	2	1
Melaminivora	0	0	0	0	2	2
Ferrovum	0	1	0	0	2	1
Uliginosibacterium	1	2	0	0	0	1
Stigmatella	0	3	0	0	1	0
Vitiosangium	1	3	0	0	0	0
Buttiauxella	2	0	0	0	0	2
Lelliottia	2	1	0	0	0	1
Phytobacter	3	0	0	0	0	1
Crenothrix	0	0	0	0	1	3
Alcanivorax	2	1	0	0	1	0
Francisella	0	0	0	0	1	3
Fulvimonas	3	1	0	0	0	0
Planctomicrobium	0	2	0	0	2	0
Smaragdicoccus	0	3	0	0	0	1
Actinotalea	2	1	0	0	0	1
Kytococcus	0	0	0	0	3	1
Candidatus Lumbricidophila	3	1	0	0	0	0
Candidatus Aquiluna	0	0	0	0	2	2
Yonghaparkia	4	0	0	0	0	0
Psychromicrobium	2	1	0	0	1	0
Zhihengliuella	1	1	0	0	2	0
Xylanibacterium	1	1	0	0	2	0
Mumia	1	3	0	0	0	0
Pimelobacter	1	3	0	0	0	0
Pseudopropionibacterium	1	2	0	0	1	0
Thermocrispum	0	2	0	0	2	0
Herbidospora	0	4	0	0	0	0
Ktedonobacter	0	3	0	0	0	1
Nitrolancea	0	2	0	0	1	1
Sphaerobacter	0	2	0	0	0	2
Anabaena	0	0	0	0	0	4
Richelia	0	0	0	0	2	2
Planktothrix	0	0	0	1	1	2
Oscillatoria	0	3	0	0	0	1
Synechococcus	0	0	1	0	1	2
Novibacillus	0	0	0	0	0	4
Paludifilum	0	0	0	0	4	0
Fonticella	0	0	0	0	1	3
Oribacterium	1	0	0	0	1	2
Roseburia	0	0	0	0	0	4
Paeniclostridium	0	0	0	0	2	2
Thermoanaerobacterium	0	0	0	0	3	1
Megamonas	0	0	0	0	0	4
Finegoldia	0	0	0	0	2	2
Parvimonas	0	0	0	0	2	2
Spiroplasma	0	3	1	0	0	0
Silvibacterium	2	1	0	0	0	0
Calditerrivibrio	0	0	0	0	2	1
Barnesiella	0	0	0	0	2	1
Alloprevotella	0	0	0	0	2	1
Marinifilum	0	2	0	1	0	0
Cyclobacterium	1	0	0	0	1	1
Brumimicrobium	1	0	0	0	0	2
Bergeyella	0	0	1	0	2	0
Cruoricaptor	0	0	0	0	3	0
Muricauda	1	0	0	0	2	0
Polaribacter	0	0	0	0	3	0
Salinimicrobium	0	0	0	0	2	1
Tamlana	2	0	0	0	1	0
Arsenicitalea	1	2	0	0	0	0
Blastochloris	1	2	0	0	0	0
Prosthecomicrobium	1	1	0	0	1	0
Methylosinus	1	2	0	0	0	0
Nitratireductor	2	0	0	0	0	1
Tepidamorphus	0	0	0	0	1	2
Roseiarcus	1	1	0	0	0	1
Salinarimonas	0	1	0	0	1	1
Robiginitomaculum	1	1	0	0	0	1
Cereibacter	0	1	0	0	2	0
Epibacterium	0	0	0	0	0	3
Falsirhodobacter	0	2	0	0	0	1
Labrenzia	2	0	0	0	0	1
Oceanicella	2	1	0	0	0	0
Pannonibacter	1	0	0	0	1	1
Stappia	1	0	0	0	2	0
Bombella	3	0	0	0	0	0
Rubritepida	0	1	0	0	1	1
Telmatospirillum	1	1	0	0	0	1
Tistrella	1	1	0	0	0	1
Anaplasma	0	0	0	0	0	3
Advenella	3	0	0	0	0	0
Eoetvoesia	2	1	0	0	0	0
Mycetohabitans	2	1	0	0	0	0
Candidatus Symbiobacter	0	0	0	0	3	0
Giesbergeria	0	0	0	0	2	1
Kinneretia	1	1	0	0	0	1
Lampropedia	2	1	0	0	0	0
Schlegelella	1	0	0	0	0	2
Mesosutterella	0	0	0	0	2	1
Aromatoleum	0	0	0	0	1	2
Candidatus Dactylopiibacterium	2	1	0	0	0	0
Desulfocarbo	1	0	0	0	1	1
Desulfococcus	0	0	0	0	3	0
Plesiocystis	0	3	0	0	0	0
Alteromonas	1	0	0	0	2	0
Atlantibacter	2	0	0	0	0	1
Pseudescherichia	0	1	0	0	0	2
Phaseolibacter	0	1	1	0	0	1
Arsenophonus	0	0	2	0	0	1
Halotalea	2	1	0	0	0	0
Frischella	0	0	0	0	0	3
Beggiatoa	0	0	0	0	2	1
Candidatus Competibacter	0	0	0	0	3	0
Gallaecimonas	2	0	0	0	1	0
Thiohalorhabdus	0	0	0	0	2	1
Pseudobacteriovorax	2	1	0	0	0	0
Candidatus Scalindua	0	0	0	0	3	0
Phycisphaera	0	2	0	0	0	1
Terrimicrobium	0	3	0	0	0	0
Flaviflexus	0	0	0	0	2	1
Actinospica	1	2	0	0	0	0
Sediminihabitans	1	1	0	0	0	1
Yimella	0	0	0	0	3	0
Humibacillus	0	3	0	0	0	0
Haematomicrobium	0	0	0	0	2	1
Sinomonas	1	1	0	0	0	1
Yaniella	0	0	0	0	1	2
Luteimicrobium	2	0	0	0	1	0
Micropruina	0	1	0	0	1	1
Propionicicella	2	1	0	0	0	0
Propioniciclava	0	0	0	0	3	0
Tessaracoccus	2	1	0	0	0	0
Alloactinosynnema	0	3	0	0	0	0
Lentzea	0	3	0	0	0	0
Prauserella	0	3	0	0	0	0
Sphaerisporangium	0	2	0	0	1	0
Rubrobacter	0	3	0	0	0	0
Thermoleophilum	0	2	0	0	1	0
Candidatus Dormibacter	0	2	0	0	1	0
Chloroflexus	0	0	0	0	0	3
Dehalococcoides	0	0	0	0	2	1
Calothrix	0	1	0	0	1	1
Tolypothrix	1	2	0	0	0	0
Euhalothece	0	0	0	0	2	1
Oceanobacillus	0	0	0	0	3	0
Exiguobacterium	0	0	0	0	1	2
Brochothrix	0	0	0	0	2	1
Brevibacillus	1	0	0	0	2	0
Sporosarcina	0	1	0	0	1	1
Planifilum	0	0	0	0	1	2
Mogibacterium	0	0	0	0	2	1
Lachnotalea	3	0	0	0	0	0
Pelotomaculum	0	0	0	0	3	0
Peptoclostridium	0	0	0	0	3	0
Sporobacter	0	0	0	0	3	0
Caldicellulosiruptor	0	0	0	0	1	2
Terracidiphilus	2	0	0	0	0	0
Geothrix	0	2	0	0	0	0
Caldithrix	0	2	0	0	0	0
Proteiniphilum	1	0	0	0	1	0
Butyricimonas	0	0	0	0	2	0
Paludibacter	0	0	0	0	2	0
Mangrovibacterium	1	0	0	0	0	1
Hydrotalea	1	0	0	0	1	0
Candidatus Amoebophilus	2	0	0	0	0	0
Flexibacter	1	1	0	0	0	0
Marinoscillum	1	0	0	0	0	1
Fulvivirga	0	2	0	0	0	0
Eisenibacter	0	0	0	0	0	2
Raineya	0	0	0	0	0	2
Blattabacterium	0	0	0	0	2	0
Crocinitomix	1	1	0	0	0	0
Aequorivita	0	1	0	0	1	0
Arenitalea	0	0	0	0	2	0
Bizionia	2	0	0	0	0	0
Flaviramulus	1	0	0	0	0	1
Gelidibacter	1	0	1	0	0	0
Lacinutrix	0	0	0	0	0	2
Leeuwenhoekiella	2	0	0	0	0	0
Mesonia	0	0	0	0	2	0
Nonlabens	2	0	0	0	0	0
Tenacibaculum	2	0	0	0	0	0
Winogradskyella	0	0	0	0	1	1
Phaeodactylibacter	0	0	0	0	2	0
Aureispira	1	1	0	0	0	0
Anseongella	1	1	0	0	0	0
Ignavibacterium	0	0	0	0	0	2
Rubricoccus	0	2	0	0	0	0
Candidatus Kryptonium	0	0	0	1	0	1
Candidatus Paracaedibacter	2	0	0	0	0	0
Mangrovicella	1	1	0	0	0	0
Bartonella	1	0	0	0	0	1
Methylovirgula	1	0	0	0	0	1
Mycoplana	1	0	0	0	0	1
Pseudochrobactrum	1	0	0	0	0	1
Hansschlegelia	0	2	0	0	0	0
Ciceribacter	0	0	0	0	2	0
Amorphus	2	0	0	0	0	0
Lutibaculum	1	0	0	0	1	0
Methyloceanibacter	0	2	0	0	0	0
Pseudoxanthobacter	1	0	0	0	1	0
Hyphomonas	1	1	0	0	0	0
Amaricoccus	0	2	0	0	0	0
Celeribacter	0	0	0	0	1	1
Haematobacter	2	0	0	0	0	0
Mangrovicoccus	0	2	0	0	0	0
Marivita	0	0	0	0	1	1
Phaeobacter	0	1	0	0	1	0
Pseudovibrio	1	0	0	0	1	0
Roseivivax	1	0	0	0	1	0
Rubellimicrobium	1	1	0	0	0	0
Sulfitobacter	0	2	0	0	0	0
Caenispirillum	0	0	0	0	2	0
Limimonas	1	0	0	0	1	0
Magnetospira	0	0	0	0	2	0
Oceanibaculum	0	0	0	0	0	2
Phaeospirillum	1	0	0	0	0	1
Tistlia	1	1	0	0	0	0
Croceicoccus	1	1	0	0	0	0
Qipengyuania	0	2	0	0	0	0
Hephaestia	1	1	0	0	0	0
Stakelama	1	1	0	0	0	0
Kerstersia	1	1	0	0	0	0
Candidatus Glomeribacter	2	0	0	0	0	0
Hydromonas	2	0	0	0	0	0
Caldimonas	0	0	0	0	1	1
Macromonas	0	0	0	0	2	0
Tibeticola	0	0	0	0	2	0
Zhizhongheella	1	0	0	0	0	1
Inhella	0	0	0	0	1	1
Sphaerotilus	2	0	0	0	0	0
Tepidicella	0	0	0	0	1	1
Andreprevotia	1	0	1	0	0	0
Paludibacterium	2	0	0	0	0	0
Pseudogulbenkiania	2	0	0	0	0	0
Ferriphaselus	0	0	0	0	0	2
Methylovorus	2	0	0	0	0	0
Thiobacillus	1	0	0	0	0	1
Dechloromonas	2	0	0	0	0	0
Propionivibrio	2	0	0	0	0	0
Candidatus Magnetomorum	1	0	0	0	1	0
Desulfotignum	0	0	0	0	1	1
Geobacter	1	1	0	0	0	0
Sulfurifustis	0	0	0	0	2	0
Psychrosphaera	0	0	0	2	0	0
Psychromonas	0	0	0	0	1	1
Pseudohaliea	0	0	0	0	2	0
Lamprocystis	1	1	0	0	0	0
Thiohalocapsa	0	1	0	0	0	1
Acidihalobacter	0	1	0	0	1	0
Thiohalospira	0	0	0	0	0	2
Sulfurivermis	0	0	0	0	2	0
Franconibacter	0	0	0	0	0	2
Siccibacter	0	0	0	0	0	2
Superficieibacter	1	0	1	0	0	0
Trabulsiella	0	0	0	0	0	2
Plesiomonas	2	0	0	0	0	0
Methyloterricola	0	0	0	0	0	2
Sinimarinibacterium	0	1	0	0	1	0
Ketobacter	0	2	0	0	0	0
Endozoicomonas	0	0	0	0	2	0
Marinobacterium	1	0	0	0	0	1
Marinomonas	1	0	0	0	1	0
Marinospirillum	0	1	0	0	0	1
Methylophaga	0	0	0	0	2	0
Piscirickettsia	0	0	0	0	1	1
Plasticicumulans	0	1	0	0	1	0
Pseudohongiella	0	0	0	0	1	1
Salinivibrio	0	0	0	0	2	0
Ahniella	0	1	0	0	1	0
Pseudofulvimonas	1	1	0	0	0	0
Planctopirus	0	2	0	0	0	0
Roseimaritima	0	2	0	0	0	0
Geminisphaera	0	2	0	0	0	0
Borreliella	0	0	0	1	1	0
Acidimicrobium	0	2	0	0	0	0
Pseudoscardovia	0	0	0	0	2	0
Scardovia	0	0	0	0	0	2
Catenulispora	0	2	0	0	0	0
Cumulibacter	1	1	0	0	0	0
Haloactinopolyspora	0	2	0	0	0	0
Phytoactinopolyspora	1	1	0	0	0	0
Paraoerskovia	1	1	0	0	0	0
Branchiibius	1	1	0	0	0	0
Luteipulveratus	0	2	0	0	0	0
Kribbia	0	1	0	0	1	0
Citricoccus	0	0	0	0	1	1
Glutamicibacter	0	2	0	0	0	0
Renibacterium	1	1	0	0	0	0
Tersicoccus	0	2	0	0	0	0
Catelliglobosispora	0	2	0	0	0	0
Hamadaea	0	2	0	0	0	0
Jishengella	0	2	0	0	0	0
Verrucosispora	0	2	0	0	0	0
Luteococcus	0	1	0	0	0	1
Actinokineospora	0	2	0	0	0	0
Labedaea	0	2	0	0	0	0
Lechevalieria	0	2	0	0	0	0
Saccharomonospora	0	2	0	0	0	0
Streptoalloteichus	0	1	0	0	1	0
Kitasatospora	0	1	0	0	1	0
Streptacidiphilus	0	2	0	0	0	0
Thermoactinospora	0	1	0	0	0	1
Egibacter	0	2	0	0	0	0
Anaerolinea	0	1	0	0	0	1
Ardenticatena	0	1	0	0	0	1
Thermoflexus	0	2	0	0	0	0
Cuspidothrix	0	2	0	0	0	0
Chlorogloea	0	0	0	0	2	0
Phormidesmis	0	1	0	0	1	0
Truepera	0	0	0	0	1	1
Lentibacillus	0	0	0	0	2	0
Ornithinibacillus	0	0	0	0	2	0
Nosocomiicoccus	0	0	0	0	1	1
Salinicoccus	0	0	0	0	2	0
Trichococcus	0	0	0	0	1	1
Oxobacter	0	0	0	0	2	0
Carboxydocella	0	0	0	0	1	1
Butyrivibrio	0	0	0	0	1	1
Faecalicatena	2	0	0	0	0	0
Oscillibacter	0	0	0	0	2	0
Desulfitobacterium	0	0	0	0	2	0
Anaerobranca	0	0	0	0	1	1
Ethanoligenens	0	0	0	0	2	0
Subdoligranulum	0	1	0	0	1	0
Evtepia	0	0	0	0	2	0
Lawsonibacter	0	0	0	0	0	2
Halanaerobium	0	0	0	0	2	0
Carboxydothermus	0	0	0	0	1	1
Erysipelatoclostridium	0	0	0	0	1	1
Faecalicoccus	0	0	0	0	2	0
Massilimicrobiota	0	0	0	0	1	1
Dialister	0	0	0	0	2	0
Megasphaera	0	0	0	0	2	0
Acholeplasma	1	0	0	0	1	0
Thermobaculum	0	2	0	0	0	0
Petrotoga	0	0	0	2	0	0
Candidatus Ozemobacter	0	0	0	0	0	2
Candidatus Koribacter	0	1	0	0	0	0
Candidatus Sulfotelmatobacter	0	1	0	0	0	0
Candidatus Sulfotelmatomonas	0	1	0	0	0	0
Occallatibacter	0	1	0	0	0	0
Thermovibrio	0	0	0	0	0	1
Labilibaculum	1	0	0	0	0	0
Natronoflexus	0	0	0	0	1	0
Mariniphaga	0	1	0	0	0	0
Prolixibacter	0	0	0	0	1	0
Sunxiuqinia	0	0	0	0	1	0
Tangfeifania	1	0	0	0	0	0
Catalinimonas	0	0	1	0	0	0
Cecembia	0	0	0	0	1	0
Anditalea	1	0	0	0	0	0
Candidatus Nephrothrix	0	0	0	0	0	1
Cesiribacter	1	0	0	0	0	0
Fabibacter	0	1	0	0	0	0
Flexithrix	0	1	0	0	0	0
Nafulsella	0	1	0	0	0	0
Sediminitomix	1	0	0	0	0	0
Microscilla	0	0	0	0	1	0
Thermoflexibacter	1	0	0	0	0	0
Algibacter	1	0	0	0	0	0
Cellulophaga	0	0	0	0	1	0
Croceibacter	1	0	0	0	0	0
Flavimarina	1	0	0	0	0	0
Gramella	1	0	0	0	0	0
Marixanthomonas	0	0	0	0	1	0
Pustulibacterium	1	0	0	0	0	0
Salegentibacter	0	0	1	0	0	0
Sediminibacter	1	0	0	0	0	0
Soonwooa	1	0	0	0	0	0
Ulvibacter	1	0	0	0	0	0
Vaginella	0	0	1	0	0	0
Balneola	0	0	0	0	0	1
Chlorobaculum	0	0	0	0	1	0
Melioribacter	0	0	0	0	0	1
Salinivenus	0	0	0	0	0	1
Candidatus Aegiribacteria	0	0	0	0	0	1
Candidatus Magnetoovum	1	0	0	0	0	0
Thermodesulfovibrio	0	0	0	0	1	0
Acidithiobacillus	1	0	0	0	0	0
Candidatus Magnetaquicoccus	1	0	0	0	0	0
Magnetococcus	1	0	0	0	0	0
Marinicaulis	0	1	0	0	0	0
Consotaella	1	0	0	0	0	0
Jiella	0	1	0	0	0	0
Methylocapsa	0	0	0	0	0	1
Rhodoblastus	1	0	0	0	0	0
Oligotropha	0	0	0	0	0	1
Camelimonas	1	0	0	0	0	0
Breoghania	0	1	0	0	0	0
Cohaesibacter	0	0	0	0	0	1
Filomicrobium	0	0	0	0	0	1
Maritalea	0	0	0	0	0	1
Methylocystis	0	1	0	0	0	0
Terasakiella	0	0	0	0	0	1
Roseospirillum	0	0	0	0	1	0
Mongoliimonas	0	0	0	0	0	1
Maricaulis	0	0	0	0	0	1
Antarctobacter	0	0	0	0	0	1
Gemmobacter	0	0	0	0	0	1
Jannaschia	0	0	0	0	1	0
Leisingera	0	0	0	0	1	0
Oceanicola	0	0	0	0	1	0
Pararhodobacter	0	0	0	0	0	1
Pelagibaca	1	0	0	0	0	0
Pseudorhodobacter	0	0	0	0	1	0
Puniceibacterium	0	1	0	0	0	0
Roseibaca	0	0	0	0	0	1
Salipiger	1	0	0	0	0	0
Sedimentitalea	0	0	0	0	0	1
Sediminimonas	0	0	0	0	1	0
Thioclava	1	0	0	0	0	0
Yoonia	0	0	0	0	0	1
Hwanghaeella	0	1	0	0	0	0
Indioceanicola	0	1	0	0	0	0
Nisaea	0	1	0	0	0	0
Rhodospirillum	0	0	0	0	1	0
Rhodovibrio	0	0	0	0	1	0
Thalassobaculum	1	0	0	0	0	0
Oceanibacterium	0	1	0	0	0	0
Pacificimonas	0	1	0	0	0	0
Sandarakinorhabdus	1	0	0	0	0	0
Phreatobacter	0	1	0	0	0	0
Paracandidimonas	1	0	0	0	0	0
Paralcaligenes	1	0	0	0	0	0
Parvibium	1	0	0	0	0	0
Brachymonas	0	0	0	0	0	1
Oryzisolibacter	1	0	0	0	0	0
Parasutterella	0	0	0	0	1	0
Rivibacter	0	1	0	0	0	0
Aquaspirillum	0	0	0	0	0	1
Aquitalea	1	0	0	0	0	0
Gulbenkiania	0	0	0	0	1	0
Jeongeupia	1	0	0	0	0	0
Leeia	1	0	0	0	0	0
Microvirgula	1	0	0	0	0	0
Vogesella	0	0	0	0	0	1
Sulfuricella	0	1	0	0	0	0
Sulfurirhabdus	0	1	0	0	0	0
Sulfuritortus	0	0	0	0	1	0
Zoogloea	0	1	0	0	0	0
Desulfatitalea	0	0	0	0	1	0
Desulfobacter	0	0	0	0	0	1
Desulfonatronospira	0	0	0	0	0	1
Desulfonatronovibrio	0	0	0	0	1	0
Desulfonatronum	0	0	0	0	1	0
Lawsonia	0	0	0	0	1	0
Pseudodesulfovibrio	0	0	0	0	1	0
Desulfuromonas	0	1	0	0	0	0
Melittangium	0	1	0	0	0	0
Vulgatibacter	0	1	0	0	0	0
Aetherobacter	0	1	0	0	0	0
Sulfurospirillum	0	0	0	0	0	1
Nautilia	0	1	0	0	0	0
Sulfuricaulis	0	0	0	0	1	0
Tolumonas	0	0	0	0	1	0
Idiomarina	0	0	0	0	1	0
Cardiobacterium	0	0	0	0	1	0
Candidatus Endobugula	0	0	0	0	0	1
Gilvimarinus	0	1	0	0	0	0
Marinimicrobium	0	0	0	0	0	1
Teredinibacter	1	0	0	0	0	0
Halioglobus	0	0	0	0	0	1
Nitrosococcus	0	0	0	0	1	0
Thiodictyon	0	1	0	0	0	0
Spiribacter	0	0	0	0	1	0
Thioalbus	0	0	0	0	1	0
Thiohalomonas	0	0	0	0	0	1
Budvicia	1	0	0	0	0	0
Pragia	1	0	0	0	0	0
Izhakiella	1	0	0	0	0	0
Shimwellia	0	0	1	0	0	0
Candidatus Hoaglandella	0	0	0	0	1	0
Buchnera	0	0	0	0	0	1
Edwardsiella	0	0	0	0	0	1
Grimontella	0	0	0	0	0	1
Samsonia	1	0	0	0	0	0
Methylomicrobium	0	1	0	0	0	0
Methylosarcina	0	1	0	0	0	0
Candidatus Methyloumidiphilus	0	1	0	0	0	0
Marinicella	0	0	0	0	0	1
Hahella	0	0	0	0	1	0
Salinicola	1	0	0	0	0	0
Oceanobacter	1	0	0	0	0	0
Aggregatibacter	0	0	0	0	0	1
Alkanindiges	0	0	0	0	0	1
Fluviicoccus	0	0	0	0	1	0
Achromatium	0	0	0	0	1	0
Leucothrix	1	0	0	0	0	0
Thiomargarita	0	1	0	0	0	0
Candidatus Contendobacter	0	0	0	0	1	0
Candidatus Kentron	0	1	0	0	0	0
Halospina	0	0	0	0	1	0
Sedimenticola	0	0	0	0	0	1
Wohlfahrtiimonas	0	0	0	0	0	1
Grimontia	0	0	0	0	0	1
Metallibacterium	1	0	0	0	0	0
Oleiagrimonas	0	1	0	0	0	0
Halobacteriovorax	0	0	0	0	0	1
Estrella	0	0	0	0	1	0
Candidatus Protochlamydia	0	0	0	0	1	0
Parachlamydia	0	0	0	0	1	0
Candidatus Brocadia	0	0	0	0	1	0
Isosphaera	0	1	0	0	0	0
Fuerstia <planctomycetes>	0	1	0	0	0	0
Gimesia	0	1	0	0	0	0
Mariniblastus	0	1	0	0	0	0
Rubripirellula	0	1	0	0	0	0
Thermogutta	0	1	0	0	0	0
Coraliomargarita	0	0	0	0	0	1
Rubritalea	0	1	0	0	0	0
Turneriella	0	1	0	0	0	0
Spirochaeta	1	0	0	0	0	0
Acidithrix	0	1	0	0	0	0
Acidothermus	0	1	0	0	0	0
Mobiluncus	0	0	0	0	1	0
Skermania	0	1	0	0	0	0
Beutenbergia	0	1	0	0	0	0
Salana	0	1	0	0	0	0
Serinibacter	0	1	0	0	0	0
Calidifontibacter	0	0	0	0	0	1
Flexivirga	0	1	0	0	0	0
Kineosphaera	0	1	0	0	0	0
Piscicoccus	0	1	0	0	0	0
Jonesia	0	0	0	0	0	1
Cryocola	1	0	0	0	0	0
Pontimonas	0	0	0	0	0	1
Auritidibacter	1	0	0	0	0	0
Paenarthrobacter	1	0	0	0	0	0
Myceligenerans	1	0	0	0	0	0
Xylanimonas	1	0	0	0	0	0
Timonella	1	0	0	0	0	0
Actinocatenispora	0	1	0	0	0	0
Longispora	0	1	0	0	0	0
Xiangella	0	1	0	0	0	0
Thermasporomyces	0	1	0	0	0	0
Acidipropionibacterium	0	0	0	0	0	1
Aestuariimicrobium	0	1	0	0	0	0
Granulicoccus	0	1	0	0	0	0
Naumannella	0	1	0	0	0	0
Actinosynnema	0	1	0	0	0	0
Allokutzneria	0	1	0	0	0	0
Crossiella	0	1	0	0	0	0
Herbihabitans	0	1	0	0	0	0
Kutzneria	0	1	0	0	0	0
Sciscionella	0	0	0	0	1	0
Tamaricihabitans	1	0	0	0	0	0
Allosalinactinospora	0	1	0	0	0	0
Murinocardiopsis	1	0	0	0	0	0
Streptomonospora	0	0	0	0	1	0
Microtetraspora	0	1	0	0	0	0
Planobispora	0	1	0	0	0	0
Sinosporangium	0	1	0	0	0	0
Thermostaphylospora	0	1	0	0	0	0
Atopobium	0	0	0	0	0	1
Egicoccus	0	1	0	0	0	0
Nitriliruptor	0	1	0	0	0	0
Candidatus Eremiobacter	0	1	0	0	0	0
Levilinea	0	1	0	0	0	0
Thermanaerothrix	0	0	0	0	0	1
Candidatus Promineofilum	0	1	0	0	0	0
Candidatus Viridilinea	0	1	0	0	0	0
Oscillochloris	0	1	0	0	0	0
Dictyobacter	1	0	0	0	0	0
Thermogemmatispora	0	0	0	0	0	1
Fischerella	0	0	0	0	0	1
Mastigocladus	0	1	0	0	0	0
Coleofasciculus	0	1	0	0	0	0
Geitlerinema	0	0	0	0	1	0
Roseofilum	0	0	0	0	1	0
Kamptonema	0	0	0	0	1	0
Lyngbya	0	0	0	0	0	1
Moorea	0	1	0	0	0	0
Pleurocapsa	0	0	0	0	1	0
Synechocystis	0	0	0	0	1	0
Prochlorococcus	0	0	0	0	0	1
Oceanithermus	0	0	0	0	0	1
Domibacillus	0	0	0	0	1	0
Fictibacillus	0	0	0	0	0	1
Hydrogenibacillus	0	0	0	0	1	0
Paraliobacillus	0	0	0	0	1	0
Fontibacillus	0	1	0	0	0	0
Thermobacillus	0	0	0	0	1	0
Bhargavaea	0	0	0	0	0	1
Caryophanon	0	0	0	0	0	1
Kurthia	0	0	0	0	1	0
Sinobaca	0	0	0	0	1	0
Aliicoccus	0	0	0	0	1	0
Marininema	0	0	0	0	1	0
Melghirimyces	0	0	0	0	1	0
Risungbinella	0	0	0	0	1	0
Abiotrophia	0	0	0	0	1	0
Facklamia	0	0	0	0	1	0
Dolosigranulum	0	0	0	0	0	1
Caldicoprobacter	0	0	0	0	1	0
Christensenella	0	0	0	0	1	0
Alkaliphilus	0	0	0	0	0	1
Caloranaerobacter	0	0	0	0	1	0
Mordavella	0	0	0	0	1	0
Sarcina	0	0	0	0	1	0
Ruminiclostridium	0	0	0	0	1	0
Anaerostipes	0	0	0	0	1	0
Coprococcus	0	0	0	0	1	0
Extibacter	0	0	1	0	0	0
Fusicatenibacter	0	0	0	0	0	1
Stomatobaculum	0	0	0	0	0	1
Dehalobacter	0	1	0	0	0	0
Desulfallas	0	0	0	0	0	1
Desulfonispora	0	0	0	1	0	0
Desulfotomaculum	0	0	0	0	1	0
Thermincola	0	0	0	0	0	1
Anaerolactibacter	0	0	0	0	1	0
Flavonifractor	0	0	0	0	0	1
Papillibacter	0	0	0	0	1	0
Dethiobacter	0	0	0	0	0	1
Thermohydrogenium	0	0	0	0	1	0
Levyella	0	0	0	0	0	1
Candidatus Frackibacter	0	0	0	0	0	1
Thermodesulfitimonas	0	0	0	0	0	1
Syntrophaceticus	0	0	0	0	0	1
Galactobacillus	0	0	0	0	1	0
Holdemanella	0	0	0	0	0	1
Turicibacter	0	0	0	0	1	0
Anaerospora	1	0	0	0	0	0
Methylomusa	1	0	0	0	0	0
Propionispora	0	0	0	0	0	1
Thermosinus	0	0	0	0	1	0
Lucifera	0	0	0	0	1	0
Gottschalkia	0	0	0	0	1	0
Thermosipho	0	0	0	1	0	0
Candidatus Moduliflexus	0	1	0	0	0	0
Candidatus Vecturithrix	0	1	0	0	0	0

## Sheet: Species
The number of reads associated with bacteria in each library according to species.
Species	D1	D4	D7	R1	R4	R7
Frateuria aurantia	13585	371	16	6	50	29
Flavobacterium sp. CJ74	11058	232	42	9	293	265
uncultured bacterium	198	62	7	174	3338	4177
Neoasaia chiangmaiensis	7259	240	55	0	10	13
Robbsia andropogonis	6717	332	42	17	45	26
Ewingella americana	4698	96	11	4	37	11
Klebsiella pneumoniae	267	1764	669	102	723	758
Novosphingobium rosa	3912	176	8	0	39	0
Janthinobacterium sp. S3-2	3915	143	10	5	5	9
Comamonas sp. BIGb0124	3764	153	10	19	50	30
Pantoea ananatis	15	3325	50	2	85	277
Thalassospira xiamenensis	0	2	34	5	2736	722
Curvibacter putative symbiont of Hydra magnipapillata	42	4	0	259	1941	1178
Crocosphaera watsonii	0	0	2	0	1784	1596
Tanticharoenia sakaeratensis	2749	498	7	4	78	7
Janthinobacterium sp. PC23-8	2502	93	6	3	5	4
Agromyces atrinae	2243	108	4	30	20	14
Asaia bogorensis	21	295	2087	0	1	14
Lactobacillus rossiae	185	1037	543	0	174	256
Dyadobacter koreensis	1786	101	15	5	221	19
Gluconobacter oxydans	963	1011	117	0	30	19
Pantoea latae	0	1	2013	0	0	107
Proteobacteria bacterium	1460	387	8	1	77	52
Pantoea agglomerans	5	52	26	1	29	1758
Gluconobacter cerinus	278	1210	288	2	25	10
Nakamurella silvestris	1599	87	2	70	29	19
Gilliamella apicola	1	31	2	0	288	1419
Pseudomonas helleri	1408	30	13	2	14	258
Streptomyces griseocarneus	4	2	0	81	828	753
Clostridioides difficile	32	53	18	61	193	1252
Dyadobacter sp. RS19	1186	68	13	4	94	102
Acidobacteria bacterium	19	1359	8	0	30	25
Arachidicoccus sp. B3-10	1322	17	3	2	3	15
Sulfurovum lithotrophicum	14	1	2	0	27	1253
Porphyromonas gingivalis	61	104	208	179	607	132
uncultured beta proteobacterium CBNPD1 BAC clone 578	2	1	0	5	606	655
Magnetospirillum gryphiswaldense	12	13	1	31	849	320
Escherichia coli	64	22	13	8	459	640
Cutibacterium acnes	3	3	0	21	735	402
Duganella sacchari	1028	95	4	4	22	0
Pseudomonas fluorescens	1004	69	8	0	15	28
Asaia platycodi	29	428	392	19	143	79
Pararhodospirillum photometricum	10	16	2	18	752	269
Gluconobacter kondonii	220	764	11	0	14	1
Kosakonia cowanii	0	18	12	0	1	959
Xanthomonas citri	17	3	0	28	579	281
Burkholderia cenocepacia	28	2	0	29	481	351
Pseudomonas sp. 286	601	173	1	0	17	31
Thiomonas sp. CB2	6	1	0	30	538	229
Pelomonas saccharophila	1	1	0	3	356	429
Variovorax sp.	447	294	2	4	21	22
Haemophilus influenzae	13	4	2	16	618	134
Sanguibacter keddieii	13	130	3	0	11	607
Duganella sp. Leaf61	517	226	2	1	11	3
Acinetobacter baumannii	31	111	5	39	357	212
Mycobacterium tuberculosis	22	4	1	18	335	366
Novosphingobium sp. GV010	634	30	1	0	20	1
Gluconobacter frateurii	131	359	102	10	48	33
Pseudomonas tolaasii	634	11	1	0	5	1
Gluconobacter albidus	250	323	35	0	13	7
Gluconacetobacter liquefaciens	566	54	1	0	5	1
Pedobacter sp.	501	68	4	0	27	14
Pedobacter sp. RS10	574	17	4	0	2	3
Glaciihabitans tibetensis	525	43	2	3	5	7
Duganella sp. CF517	300	279	1	1	1	1
Pedobacter hartonius	452	89	1	1	17	22
Vibrio anguillarum	6	3	8	1	128	419
uncultured alpha proteobacterium HF0070_14E07	2	0	0	2	359	198
Comamonadaceae bacterium	340	191	6	3	10	8
Herbiconiux sp.	482	35	0	18	7	8
Rhizobiales bacterium	310	152	5	0	49	28
Pseudomonas savastanoi	100	18	1	26	312	85
Chlamydia trachomatis	18	3	1	8	240	267
Gluconobacter sp. DsW_058	69	302	151	0	2	4
Sphingobacteriales bacterium 50-39	4	3	0	1	230	272
Rhodococcus sp. RD6.2	5	3	0	15	276	192
Pseudomonas syringae	290	94	2	4	66	26
Mycobacteroides abscessus	10	5	0	10	308	146
Sanguibacter sp. Leaf3	10	90	3	0	6	355
Cloacibacterium normanense	1	1	1	0	393	56
Sutterella wadsworthensis CAG:135	13	1	0	32	200	186
uncultured Desulfobacterium sp.	3	3	1	17	222	186
Caldilinea aerophila	0	1	0	0	0	431
Gluconobacter japonicus	104	254	64	0	7	1
uncultured beta proteobacterium HF0010_04H24	7	1	0	44	246	132
Rhodovulum sulfidophilum	2	2	0	2	261	156
Pedobacter cryoconitis	350	23	1	22	17	9
Komagataeibacter saccharivorans	379	32	6	1	2	1
Cupriavidus taiwanensis	18	4	0	7	174	215
Propionibacterium freudenreichii	3	2	0	13	162	229
Pseudomonas sp. NFR16	385	14	1	0	4	1
Komagataeibacter hansenii	315	16	2	3	56	10
Staphylococcus aureus	12	8	14	13	166	184
Brucella suis	1	0	0	3	271	121
Bradyrhizobium sp. ORS 285	0	0	0	2	181	210
Acetobacter persici	342	36	4	0	2	0
Duganella phyllosphaerae	325	40	2	1	4	1
Kozakia baliensis	252	94	13	0	6	2
Enterobacter hormaechei	3	2	4	0	213	143
Cellulomonas sp. NEAU-YY56	264	79	1	2	14	5
Pseudomonas psychrophila	254	4	4	1	5	91
Verrucomicrobiaceae bacterium	51	284	3	0	12	4
Pseudomonas aeruginosa	125	24	2	6	135	61
Arthrobacter sp. RT-1	3	1	0	10	135	202
Tepidimonas fonticaldi	0	0	0	0	205	143
Pseudomonas marginalis	315	21	1	0	3	7
Acetobacter aceti	298	43	1	0	2	0
Burkholderia sp. MSHR3999	16	1	0	25	175	127
uncultured gamma proteobacterium HF0010_05D02	5	0	0	41	191	102
Pseudomonas abietaniphila	321	13	2	0	1	0
Achromobacter sp. KAs 3-5	3	1	0	10	172	149
Mucilaginibacter polytrichastri	283	26	1	0	8	2
Aurantimonas manganoxydans	2	1	0	1	154	158
Cryobacterium arcticum	250	47	0	1	10	6
Acetobacter pomorum	28	19	4	19	164	77
Paenibacillus sp. VT-16-81	2	1	1	4	136	160
Gardnerella vaginalis	1	1	0	11	141	148
Microcella alkaliphila	8	2	0	15	116	161
Streptococcus mutans	14	18	1	1	63	205
Sodalis sp. 159R	278	10	3	0	8	2
Rickettsiales bacterium	5	34	105	0	81	74
Sphingobacteriales bacterium	203	62	2	0	17	13
uncultured bacterium 5H7	6	1	0	2	218	66
Nocardia asteroides	1	0	0	8	180	102
Gluconacetobacter diazotrophicus	230	45	5	0	8	0
Flavobacterium rivuli	191	60	1	0	22	6
Oxalobacteraceae bacterium	50	206	3	1	8	3
Pedobacter sp. BMA	218	6	0	0	44	1
Nocardioides sp. URHA0020	4	259	0	0	3	0
Salmonella enterica	20	10	4	0	69	159
Verrucomicrobia bacterium	14	228	3	0	3	14
Mycetocola reblochoni	8	241	7	0	1	0
Variovorax paradoxus	67	41	2	0	119	26
Burkholderia sp. Leaf177	20	217	2	0	11	0
Bacillus cereus	7	3	1	7	202	30
Rahnella aquatilis	240	4	0	0	2	2
Actinoplanes sp. ATCC 53533	1	245	0	0	2	0
Chitinophagaceae bacterium	76	116	1	0	23	28
Janthinobacterium sp. 64	235	7	0	0	0	0
Empedobacter brevis	6	1	20	2	70	140
Agrobacterium genomosp. 2	3	0	0	2	205	28
Acetobacter nitrogenifigens	185	42	3	0	4	1
Stenotrophomonas maltophilia	43	30	4	1	77	77
Janthinobacterium lividum	215	12	1	0	0	0
Serratia marcescens	31	5	1	10	134	47
Chryseobacterium halperniae	178	25	2	1	10	11
Novosphingobium sp. PP1Y	3	1	0	1	185	33
Gluconobacter thailandicus	78	112	26	0	5	1
Sphingobacteriaceae bacterium	83	112	3	0	14	9
uncultured Pleomorphomonas sp.	1	1	0	2	110	107
Azospirillum brasilense	16	9	0	5	167	24
bacterium	20	140	13	0	17	31
Stenotrophomonas rhizophila	160	36	2	1	5	10
Xanthomonas oryzae	2	1	0	0	180	31
Burkholderiales bacterium	13	19	0	1	80	97
Frondihabitans sp. PAMC 28766	24	182	0	0	3	0
Komagataeibacter nataicola	14	12	4	16	81	79
Burkholderia contaminans	2	0	0	1	94	107
Cupriavidus oxalaticus	4	0	0	13	84	103
Lactobacillus rhamnosus	0	1	5	1	92	105
Enterobacter cloacae	6	9	18	0	1	169
Janthinobacterium sp. AD80	191	9	1	0	0	0
Asaia sp. W19	15	100	85	0	0	0
Rickettsia prowazekii	4	5	1	6	146	38
Gluconobacter morbifer	106	79	10	0	4	0
Microbacterium oxydans	169	14	2	6	6	1
Solirubrobacter soli	4	190	1	0	3	0
Paenibacillus riograndensis	2	0	0	0	193	1
Pedobacter sp. BAL39	158	22	2	0	6	6
Acetobacter malorum	81	78	27	0	6	2
Marmoricola sp. URHB0036	1	188	0	0	5	0
Patulibacter minatonensis	155	30	2	2	4	1
Solirubrobacter pauli	7	178	0	0	8	1
Streptococcus pneumoniae	16	2	0	8	96	70
Mycoavidus cysteinexigens	2	0	0	7	94	88
Vibrio parahaemolyticus	12	2	1	10	107	57
Pseudomonas bohemica	173	10	2	0	2	1
Vibrio cholerae	5	1	0	6	133	39
Curtobacterium sp. MCBD17_029	3	1	0	8	85	85
Taibaiella chishuiensis	151	21	3	0	3	3
Gluconobacter roseus	54	113	11	0	2	1
Chloroflexi bacterium	6	110	1	0	7	55
Pantoea vagans	4	8	29	0	7	129
Wolbachia endosymbiont of Drosophila ananassae	10	1	1	0	0	163
Sphingobium sp. D43FB	2	1	0	1	121	50
Luteibacter sp. 9135	77	92	2	1	2	0
Streptomyces sp. AA4	0	0	0	6	78	88
Bradyrhizobium sp. DFCI-1	0	0	0	0	72	98
Janthinobacterium sp. TND4EL3	160	6	0	0	3	0
Burkholderia pseudomallei	46	4	1	3	45	69
Candidatus Rokubacteria bacterium	4	48	1	1	70	42
Rhodocyclaceae bacterium	17	2	0	16	84	46
Glaciihabitans sp. RP-3-7	112	44	1	2	3	2
Pseudomonas oryzihabitans	1	1	1	0	0	160
Flavobacterium subsaxonicum	137	12	0	0	8	3
Novosphingobium sp. AP12	80	72	2	0	5	1
Massilia eurypsychrophila	10	149	0	0	1	0
Curtobacterium sp. 9128	9	130	17	1	3	0
Herbaspirillum autotrophicum	151	7	0	0	0	0
Leifsonia sp. Leaf336	2	1	0	1	78	75
Acetobacter okinawensis	145	9	1	0	1	0
Enterococcus casseliflavus	0	1	1	0	1	153
Flavobacterium endophyticum	116	32	1	0	5	0
Aliifodinibius sp. WN023	0	0	0	1	63	90
Flavobacterium psychrophilum	124	15	1	0	7	3
Rhizobium phaseoli	2	0	0	1	137	10
Pseudomonas sp. GM25	145	3	1	0	0	0
Chthoniobacter flavus	2	143	1	0	3	0
Asaia prunellae	16	79	50	0	1	0
Clostridium sp. YH-panp20	0	0	1	0	117	28
Janthinobacterium sp. BJB312	139	3	0	0	2	0
Actinomyces hordeovulneris	1	0	0	4	75	62
Bathymodiolus azoricus thioautotrophic gill symbiont	2	1	0	17	95	26
Pseudomonas sp. KBW05	136	3	0	0	0	0
Pseudomonas sp. LS-2	131	6	0	0	0	1
Acidomonas methanolica	98	27	4	0	6	2
Brevundimonas sp.	42	76	2	0	11	5
Duganella sp. Leaf126	113	20	0	0	2	0
Tetrasphaera elongata	0	2	0	3	56	74
Luteibacter sp. 9133	46	76	7	1	2	2
Acetobacter senegalensis	55	54	21	0	2	1
Kosakonia sp. CCTCC M2018092	0	3	3	0	0	127
Candidatus Melainabacteria bacterium	0	5	0	0	59	69
Flavobacterium sp.	98	24	1	0	5	4
Pseudomonas sp. OV467	103	24	0	0	3	2
Acetobacter pasteurianus	78	41	7	0	3	2
Burkholderia multivorans	17	2	0	6	51	55
Pseudomonas amygdali	105	13	0	0	3	10
Acetobacter indonesiensis	115	11	2	0	1	0
Archangium gephyra	3	118	5	0	2	1
Filimonas sp. TTM-71	56	47	3	0	2	20
Chryseobacterium sp.	106	8	1	0	6	7
Pedobacter metabolipauper	114	5	0	0	6	2
Cellvibrio mixtus	105	10	0	0	2	9
Enterococcus cecorum	0	0	0	0	110	16
Planctomycetes bacterium	3	99	1	0	3	19
Komagataeibacter xylinus	48	20	6	4	36	10
Pelomonas sp. KK5	2	4	0	1	44	73
Bacillus notoginsengisoli	0	1	2	1	92	27
Riemerella anatipestifer	3	0	1	1	53	64
Sphingobacteriia bacterium	2	0	0	0	62	58
Myxococcales bacterium	4	113	3	0	2	0
Frondihabitans sp. PhB188	18	103	0	0	0	0
Nocardioides sp. 1609	3	117	0	0	0	1
Gemmatimonadetes bacterium	1	115	1	0	2	1
Oenococcus oeni	0	0	0	1	67	51
Bordetella pertussis	10	2	0	13	34	58
Pseudomonas lundensis	64	5	1	0	0	47
Bacillus altitudinis	1	0	0	0	99	17
Pedobacter lusitanus	104	5	0	1	2	4
Acetobacter syzygii	29	5	1	7	45	29
Sphingomonas sp.	39	72	0	0	1	3
Tepidiphilus margaritifer	0	0	0	0	13	102
Asaia astilbis	18	58	38	0	0	0
Faecalibacterium prausnitzii	2	1	0	14	71	26
Flavobacterium akiainvivens	94	4	1	0	9	5
Alphaproteobacteria bacterium	34	62	2	0	9	5
Pseudomonas caspiana	28	84	0	0	0	0
Janthinobacterium agaricidamnosum	99	10	0	0	0	0
Pseudomonas sp. Bc-h	102	5	1	0	1	0
Massilia sp. 9096	15	82	8	0	2	1
Glaciecola sp. THG-3.7	101	3	0	0	4	0
Frondihabitans australicus	12	95	0	0	1	0
Hymenobacter sp.	11	81	2	0	11	2
Chryseobacterium sp. FP211-J200	86	6	3	1	5	6
Flavobacterium johnsoniae	93	10	0	0	0	4
Pedobacter sp. OV280	98	4	0	0	2	3
Taylorella asinigenitalis	0	0	1	4	77	25
Herbiconiux solani	55	47	0	2	2	1
Ralstonia insidiosa	1	0	0	0	49	55
Pseudomonas endophytica	73	1	2	0	0	28
Nocardioides halotolerans	2	93	0	0	5	4
Pedobacter antarcticus	92	4	0	0	3	4
Pasteurella multocida	2	67	17	0	9	8
Pedobacter sp. RP-3-8	87	6	0	0	7	2
Acetobacter tropicalis	56	38	3	0	4	1
Burkholderia mallei	2	0	0	4	62	34
Polaromonas naphthalenivorans	1	100	0	0	1	0
Pseudomonas psychrotolerans	1	1	2	0	2	95
Pseudomonas thermotolerans	0	0	0	0	2	99
Methylobacillus glycogenes	94	4	1	0	1	0
Aeromicrobium sp. Root472D3	71	26	0	1	2	0
Streptococcus equi	0	0	0	1	58	41
Pseudomonas sp. LP_7_YM	90	6	0	0	1	2
Caulobacter vibrioides	16	3	0	1	34	44
Pseudomonas putida	56	16	1	0	8	17
Pseudoclavibacter helvolus	51	6	0	11	1	29
Myxococcales bacterium 68-20	8	73	2	0	11	3
Paenibacillus borealis	93	4	0	0	0	0
Paraburkholderia fungorum	91	3	0	0	2	0
Pantoea sp. AG1095	0	85	11	0	0	0
Pseudomonas salomonii	88	4	0	0	2	2
Nocardioides sp. URHA0032	1	93	0	0	2	0
Staphylococcus epidermidis	4	1	2	1	34	54
Nocardioides sp. 130	1	93	0	0	1	0
Dyadobacter sp. AR-3-6	60	14	1	1	12	5
Massilia sp. CF038	5	86	0	0	2	0
Enterobacter sp. FY-07	3	2	1	0	0	87
Pseudomonas azotoformans	75	10	0	0	2	6
Leifsonia aquatica	66	4	0	2	12	9
Bacillus simplex	13	2	0	5	53	20
Actinoplanes friuliensis	0	91	1	0	0	0
Rhizobacter gummiphilus	65	20	2	0	0	4
Pedobacter duraquae	76	12	0	0	1	1
Tepidiphilus thermophilus	1	0	0	0	9	80
Bacteriovorax stolpii	64	16	0	0	1	9
Frondihabitans sp. 762G35	13	73	1	0	2	0
Devosia riboflavina	77	6	0	0	5	0
Methylorubrum populi	5	2	0	0	31	50
Novosphingobium sp.	51	34	1	0	1	1
Streptomyces lincolnensis	0	1	0	1	61	25
Chryseobacterium sp. FH1	68	5	1	1	6	6
Sorangium cellulosum	4	72	0	0	5	6
Herbiconiux ginsengi	62	19	2	1	1	2
Aliifodinibius roseus	0	0	0	1	43	42
Candidatus Nitrospira inopinata	0	0	0	0	0	86
Acetobacter sp. DsW_063	58	26	0	0	2	0
Herbaspirillum robiniae	80	3	1	0	2	0
Schaalia turicensis	0	0	0	2	56	28
Fusobacterium nucleatum	0	0	0	14	1	70
Aphanizomenon flos-aquae	0	1	0	0	20	64
Chryseobacterium zeae	69	3	1	0	9	2
Flavobacterium sp. HYN0086	77	2	0	0	1	3
Bacteroidetes bacterium	12	43	0	0	20	8
Acetobacter sp. DsW_059	55	15	12	0	1	0
Nocardioides lianchengensis	9	72	0	0	2	0
Enterococcus faecium	2	1	1	0	25	54
Acetobacter orientalis	61	18	1	0	1	1
Sphingomonas sp. RIT328	11	67	4	0	0	0
Rubrivivax sp.	21	18	1	0	20	22
uncultured bacterium 5G12	2	2	0	3	49	24
Rhizobium tumorigenes	68	10	0	0	0	2
Deltaproteobacteria bacterium	8	66	0	0	5	1
Taibaiella sp. F-4	74	5	0	0	0	0
Pedobacter steynii	68	5	0	0	5	1
Azospirillum lipoferum	3	3	1	1	34	37
Pseudomonas sp. DR 5-09	67	8	0	0	2	2
Pseudomonas sp. 22 E 5	72	3	0	0	1	2
Taibaiella koreensis	69	5	0	0	2	1
Janthinobacterium sp. 1_2014MBL_MicDiv	73	4	0	0	0	0
Plantibacter flavus	57	14	0	0	2	4
Azospirillum sp. CAG:260	1	0	0	2	58	15
Pseudomonas graminis	61	10	0	0	2	3
Rhodococcus ruber	1	2	0	3	45	25
bacterium P201	2	0	0	1	36	37
Acidiphilium multivorum	6	2	2	19	30	16
Klebsiella cf. planticola B43	0	0	2	0	0	73
Pseudomonas fragi	40	2	0	0	2	31
Pseudomonas synxantha	69	4	0	0	1	1
Burkholderia sp. JS23	71	1	0	0	1	1
Herbaspirillum sp. YR522	45	16	13	0	0	0
Phycicoccus dokdonensis	0	69	0	0	2	3
Nakamurella multipartita	5	67	0	0	2	0
Streptomyces sp. NBRC 110027	0	0	0	4	20	50
Listeria monocytogenes	0	1	0	1	59	13
Pedobacter xixiisoli	66	4	1	0	1	1
Bradyrhizobiaceae bacterium PARB1	21	17	0	0	15	20
Bdellovibrio bacteriovorus	60	8	1	0	2	2
Frankia symbiont of Datisca glomerata	3	32	17	0	17	4
Gaiella occulta	0	68	1	0	2	2
Lactococcus lactis	26	1	0	0	34	12
Luteitalea pratensis	0	70	0	0	2	0
Xanthomonadaceae bacterium	33	37	0	0	1	1
Blautia obeum	0	0	0	0	4	68
Brucella pinnipedialis	1	0	0	1	56	13
Magnetospirillum sp. XM-1	0	1	0	2	65	3
Duganella zoogloeoides	60	11	0	0	0	0
Janthinobacterium sp. Marseille	68	3	0	0	0	0
Massilia sp. Leaf139	4	67	0	0	0	0
[Curtobacterium] plantarum	0	0	0	0	1	70
Labedella gwakjiensis	47	19	1	1	2	1
Microbacterium sp. MYb66	62	6	0	1	0	2
Pedobacter sp. RP-1-13	60	4	0	0	3	3
Sphingomonadales bacterium	18	49	1	0	1	1
Pedobacter africanus	62	4	0	0	1	2
Caballeronia sordidicola	39	28	0	0	2	0
Aeromicrobium sp. M2KJ-4	45	20	1	0	3	0
Enterococcus faecalis	0	2	0	16	21	30
Bordetella sp. N	62	4	1	0	1	0
Janthinobacterium svalbardensis	66	2	0	0	0	0
Azospira oryzae	8	54	2	0	2	1
Frondihabitans sp. Leaf304	10	52	0	0	5	0
Dongia sp. URHE0060	1	63	0	0	1	1
Fluviicola taffensis	61	4	0	0	0	0
Chishuiella changwenlii	1	0	57	0	0	7
Pedobacter sp. CF523	42	14	1	0	6	2
[Clostridium] leptum	0	0	0	3	17	45
Cellvibrio sp. YR554	41	11	1	0	0	11
Pseudomonas sp. CBZ-4	62	1	0	0	1	0
Ralstonia sp. NT80	1	0	0	1	30	31
Pseudomonas chlororaphis	50	4	0	0	2	7
Bifidobacterium adolescentis	1	1	0	1	34	26
Aeromicrobium fastidiosum	46	16	0	0	0	1
Streptococcus iniae	0	0	0	0	33	30
Pedobacter sp. FJ4-8	46	14	1	0	1	0
Neokomagataea thailandica	42	18	2	0	0	0
Pseudomonas cichorii	40	8	1	0	9	4
Stenotrophomonas sp. Y	0	0	0	1	58	3
Actinobacteria bacterium	3	44	1	0	9	5
Nostoc sp. 3335mG	40	19	1	0	2	0
Mucilaginibacter paludis	53	5	0	0	2	1
Lawsonella clevelandensis	0	1	0	0	45	15
Streptomyces sp. SPB78	0	0	0	2	23	36
Pseudomonas sp. MS586	14	1	0	4	37	4
Streptomyces sp. SPB074	0	0	0	1	34	25
Lactobacillus acidophilus	0	0	0	1	26	33
Lactobacillus sp.	2	0	0	0	0	58
Pelosinus fermentans	59	1	0	0	0	0
Janthinobacterium sp. 13	56	3	0	0	0	0
Erwinia billingiae	1	47	0	0	6	5
Rahnella sp. NFIX50	58	1	0	0	0	0
Pseudomonas sp. S5D5	56	1	0	0	2	0
Corynebacterium vitaeruminis	0	0	0	0	46	13
Pseudoclavibacter sp. AY1F1	36	2	0	3	0	18
Brucella sp. 83/13	0	0	0	0	52	6
Halomonas titanicae	6	1	0	2	43	6
Microbacterium laevaniformans	3	13	24	0	9	9
Paenibacillus stellifer	1	55	1	0	0	1
Novosphingobium resinovorum	49	7	0	0	1	0
Pseudomonas simiae	35	3	1	0	5	13
Sulfurihydrogenibium azorense	0	0	0	0	55	1
Filimonas sp.	2	1	0	1	20	32
Flavobacterium phragmitis	54	1	0	0	0	1
Acetobacter papayae	45	11	0	0	0	0
Pantoea endophytica	0	50	6	0	0	0
Pseudomonas costantinii	53	2	0	0	0	1
Pseudomonas sp. EpS/L25	0	0	0	0	0	56
Jatrophihabitans endophyticus	0	56	0	0	0	0
Subtercola boreus	27	18	0	0	10	1
Terriglobus roseus	31	18	4	0	2	0
Agrobacterium tumefaciens	37	10	0	0	8	0
Pseudoxanthomonas indica	1	54	0	0	0	0
Rhodoplanes sp. Z2-YC6860	2	50	0	0	2	0
Sphingomonas sp. MM-1	2	0	0	0	28	24
Cellvibrio sp. 79	41	10	0	0	0	3
Acidobacteria bacterium RIFCSPLOWO2_12_FULL_67_14b	0	50	0	0	2	1
Pedobacter panaciterrae	48	3	0	0	2	0
Acetobacter cerevisiae	18	32	2	0	1	0
Asaia sp. SF2.1	4	8	41	0	0	0
Candidatus Omnitrophica bacterium CG12_big_fil_rev_8_21_14_0_65_50_5	0	0	0	0	50	3
Clavibacter michiganensis	36	11	0	1	4	1
Salinibacterium xinjiangense	36	11	1	1	2	2
Solirubrobacter sp. URHD0082	1	50	0	0	1	1
Pedobacter rhizosphaerae	45	5	0	0	1	1
Massilia sp. SOD	34	15	0	0	2	1
Pseudomonas syringae group genomosp. 3	37	9	0	0	1	5
Microlunatus phosphovorus	3	47	0	0	2	0
Pedobacter namyangjuensis	28	13	1	0	7	2
Pedobacter sp. KBW01	49	2	0	0	0	0
Novosphingobium sp. P6W	43	6	0	0	2	0
Myxococcaceae bacterium	22	24	1	1	2	1
Halofilum ochraceum	0	0	0	0	24	27
Friedmanniella luteola	1	43	0	0	2	5
Solirubrobacterales bacterium 67-14	3	40	0	0	0	8
Chryseobacterium tenax	43	2	1	0	2	2
Bradyrhizobium erythrophlei	3	10	0	0	14	23
Bradyrhizobium sp. PARBB1	0	0	0	0	25	25
Paraburkholderia sp. PDC91	46	3	0	0	0	1
Flavobacterium crocinum	48	1	0	0	0	0
Komagataeibacter europaeus	31	14	3	0	1	0
Ralstonia sp. MD27	0	0	0	0	17	32
Pseudorhodoferax sp. Leaf267	8	36	0	0	2	3
Aquabacterium sp. SJQ9	45	3	1	0	0	0
Rouxiella badensis	39	5	0	0	5	0
Actinophytocola oryzae	2	47	0	0	0	0
Streptomyces viridosporus	0	0	0	1	36	12
Empedobacter falsenii	0	0	32	0	5	11
Flavobacteriales bacterium	34	11	0	0	2	1
Pedobacter sp. Hv1	44	1	1	0	2	0
Devosia sp. Root685	43	4	0	0	1	0
Novosphingobium barchaimii	29	12	1	0	6	0
Novimethylophilus kurashikiensis	2	1	0	2	39	4
Pseudomonas poae	44	1	0	0	0	3
Pseudomonas coronafaciens	36	5	1	0	2	4
Xanthomonas fragariae	0	0	0	0	39	9
Haloferula sp. BvORR071	22	26	0	0	0	0
Agreia sp. Leaf283	41	2	1	2	1	1
Nocardioides iriomotensis	0	45	0	0	2	1
Nocardioides sp. 503	2	45	0	0	1	0
Conexibacter woesei	4	37	0	0	7	0
Chryseobacterium xixisoli	40	2	0	0	2	3
Rhodoferax koreense	13	32	0	0	2	0
Massilia namucuonensis	35	11	0	0	0	1
Gammaproteobacteria bacterium	18	21	1	0	2	5
Asinibacterium sp. OR53	0	0	0	0	23	23
Pedobacter heparinus	38	4	0	0	2	2
Pedobacter sp. RP-1-14	37	5	1	0	1	2
Pseudopedobacter saltans	45	0	1	0	0	0
Leptotrichia hofstadii	0	0	0	0	20	26
Acetobacter cibinongensis	24	18	3	0	1	0
Pelomonas puraquae	0	1	0	0	18	27
Pseudoflavonifractor capillosus	0	0	0	2	27	17
Pedobacter sp. eg	40	3	0	0	2	0
Massilia psychrophila	3	42	0	0	0	0
Amantichitinum ursilacus	24	4	17	0	0	0
Cronobacter turicensis	0	1	0	0	0	44
Pseudomonas sp. PGPPP1	44	0	0	0	1	0
Nocardioides sp. JS614	1	44	0	0	0	0
Patulibacter americanus	28	11	2	1	3	0
Pedobacter sp. 36B243	36	2	0	0	1	5
Pedobacter sp. V48	37	4	0	0	2	1
Nannocystis exedens	1	39	0	0	3	1
Mannheimia haemolytica	1	1	0	2	35	5
Pseudomonas brassicacearum	20	2	0	0	0	22
Plantibacter sp. YR521	33	8	0	1	1	1
Bacillus stratosphericus	0	0	0	0	37	7
Aerococcus urinae	0	0	0	1	17	26
Cytophagaceae bacterium	7	32	1	0	2	1
Caulobacteraceae bacterium	11	29	0	0	2	1
Bradyrhizobium sp. SK17	2	0	0	0	23	18
Mesorhizobium sp. UASWS1009	1	0	0	0	17	25
Sphingobium sp. YG1	35	4	1	0	2	1
Pantoea stewartii	0	25	0	0	1	17
Rahnella sp. WP5	41	1	1	0	0	0
Pseudomonas orientalis	37	2	0	0	1	3
Mycobacteroides franklinii	0	0	0	0	20	23
Williamsia marianensis	2	1	0	0	33	7
Lysinibacillus sp. B2A1	0	0	0	0	36	7
Paenibacillus sp. P22	1	1	0	1	24	16
Streptococcus anginosus	0	0	0	1	26	16
bacterium RmlP001	3	38	1	0	0	1
Flavobacterium beibuense	35	2	0	0	2	3
Flavobacterium reichenbachii	40	1	0	1	0	0
Moheibacter sediminis	1	1	0	0	39	1
Sphingobacterium sp. T2	0	0	0	0	18	24
Gemmatirosa kalamazoonesis	0	42	0	0	0	0
Gluconobacter sp. DsW_056	13	25	1	0	1	2
uncultured Rhodospirillales bacterium HF4000_24M03	0	0	0	0	36	6
Xenorhabdus stockiae	2	1	0	1	30	8
Pseudomonas coleopterorum	4	37	1	0	0	0
Pseudomonas prosekii	13	27	0	0	2	0
uncultured bacterium 5E7	1	0	0	1	18	21
Caulobacterales bacterium 68-7	14	22	0	0	2	3
Novosphingobium sp. PhB165	35	4	0	0	1	1
Ralstonia solanacearum	10	3	0	0	13	15
Rahnella sp. ERMR1:05	11	1	0	1	25	3
Pseudomonas viridiflava	18	22	0	0	1	0
Pseudomonas sp.	24	15	0	0	1	1
Acidimicrobiaceae bacterium	0	0	0	6	26	9
Flavobacterium sp. ACN6	38	0	1	0	0	1
Mucilaginibacter pineti	33	3	0	0	3	1
Mucilaginibacter yixingensis	35	4	0	0	0	1
Pedobacter sp. OK701	36	3	0	0	1	0
Burkholderia sp. WAC0059	37	2	0	0	1	0
Paraburkholderia phenazinium	35	4	0	0	0	1
Ralstonia pickettii	2	0	0	0	13	25
Pseudorhodoferax soli	22	9	0	0	6	3
Erwinia aphidicola	2	4	3	1	18	12
Pseudomonas sp. 1766	0	0	0	0	0	40
Corynebacterium pseudogenitalium	0	1	0	1	19	19
Rhodococcus erythropolis	17	3	0	0	16	4
Nocardioides sp. LS1	0	38	0	0	2	0
Pedobacter insulae	32	4	0	0	3	0
Rhizobium leguminosarum	26	6	0	0	6	1
Komagataeibacter intermedius	21	11	3	1	3	0
Massilia sp. GV090	32	6	0	0	1	0
Roseateles depolymerans	3	2	0	1	13	20
Methylophilus sp. Leaf414	33	3	0	0	0	3
Luteibacter rhizovicinus	31	6	0	1	1	0
Cryobacterium sp. GCJ02	26	9	0	0	3	1
Leuconostoc pseudomesenteroides	36	3	0	0	0	0
Pedobacter nutrimenti	32	2	0	0	2	2
Roseobacter sp. AzwK-3b	0	0	0	0	13	25
Novosphingobium guangzhouense	30	6	0	0	1	1
Tepidimonas taiwanensis	0	0	0	0	8	30
Luteibacter sp. 22Crub2.1	17	17	3	0	1	0
Schaalia odontolytica	6	0	0	8	18	6
Bifidobacterium longum	0	1	0	0	34	3
Agreia sp. Leaf244	32	2	0	2	2	0
Nocardioides alkalitolerans	4	33	0	0	0	1
Patulibacter medicamentivorans	7	7	0	0	8	16
Candidatus Saccharibacteria bacterium 49-20	26	5	1	1	2	3
Pedobacter sp. HMWF019	35	2	0	0	0	0
Sphingomonas sp. PR090111-T3T-6A	31	6	0	0	0	0
Janthinobacterium sp. ROICE36	35	2	0	0	0	0
Enterobacter ludwigii	2	16	5	0	2	12
Pantoea sp. JKS000250	2	6	1	0	2	26
Pseudomonas yamanorum	33	2	0	0	1	1
Pseudomonas sp. CFII64	31	5	0	0	0	1
Nibricoccus aquaticus	2	33	0	0	1	1
Modestobacter marinus	1	0	0	0	23	13
Streptococcus agalactiae	0	0	0	2	21	14
Heliobacterium modesticaldum	1	0	0	11	15	10
Flavobacterium macacae	2	26	2	0	5	1
Massilia timonae	26	8	0	0	2	0
Cellvibrio sp. OA-2007	18	9	0	0	1	8
Actinoplanes awajinensis	0	36	0	0	0	0
Pedobacter nyackensis	29	3	0	0	2	1
Brevundimonas subvibrioides	23	7	1	0	4	0
Burkholderia cepacia	5	1	0	0	10	19
Janthinobacterium sp. 78	33	2	0	0	0	0
Aquincola tertiaricarbonis	20	11	0	0	1	3
Pantoea sp. OV426	0	1	0	0	0	34
Pseudomonas protegens	31	3	0	0	0	1
Pseudomonas sp. URMO17WK12:I2	0	3	1	0	5	26
Actinoplanes sp. LAM7112	0	33	0	0	2	0
Thermus scotoductus	0	0	0	0	0	35
Chryseobacterium sp. Leaf394	6	4	0	0	8	16
Pedobacter agri	29	2	0	0	3	0
Phenylobacterium sp.	6	25	0	0	2	1
Caballeronia mineralivorans	32	2	0	0	0	0
Pelomonas sp. BT06	1	5	0	0	17	11
Pseudomonas mandelii	27	4	0	0	1	2
Pseudomonas lutea	31	2	0	0	0	1
Gammaproteobacteria bacterium 13_2_20CM_66_19	0	3	0	0	12	19
Verrucomicrobia bacterium 12-59-8	2	30	0	0	1	1
Nocardioides immobilis	2	10	0	3	12	7
Paenibacillus sp. TI45-13ar	2	26	1	0	3	2
Staphylococcus felis	0	0	0	0	16	18
Dyadobacter psychrophilus	21	11	0	0	1	0
Flavobacterium anhuiense	27	1	0	0	1	4
Mucilaginibacter sp. HYN0043	24	5	1	0	1	2
Pedobacter tournemirensis	30	2	0	0	1	0
Sphingobacterium sp. 2c-3	5	10	8	0	9	1
Roseibium sp. TrichSKD4	2	1	1	2	20	7
Rhodospirillales bacterium URHD0017	1	29	0	0	2	1
Pseudorhodoferax sp. Leaf274	14	10	1	0	5	3
Janthinobacterium sp. CG3	26	7	0	0	0	0
Massilia glaciei	9	23	0	0	1	0
Betaproteobacteria bacterium GR16-43	0	30	0	0	3	0
Shigella sonnei	3	3	1	0	5	21
Pantoea septica	0	0	28	0	0	5
Tatumella citrea	28	2	0	0	2	1
Pseudomonas palleroniana	26	4	0	0	2	1
Roseimicrobium gellanilyticum	2	30	0	0	1	0
Mycobacterium avium	0	0	0	0	26	7
Solirubrobacterales bacterium URHD0059	1	30	0	0	1	1
cyanobacterium TDX16	1	24	0	0	6	2
Mucilaginibacter pedocola	21	8	0	0	2	1
Acetobacter ghanensis	29	2	1	0	0	0
Acetobacter oryzifermentans	5	23	2	0	1	1
Bordetella genomosp. 10	28	2	0	0	1	1
Oligella urethralis	1	0	0	0	28	3
Pigmentiphaga sp. IMT-318	27	4	0	0	1	0
Burkholderia gladioli	27	3	0	0	2	0
Variovorax sp. OK605	24	6	1	0	1	0
Herbaspirillum chlorophenolicum	29	2	1	0	0	0
Betaproteobacteria bacterium	2	26	1	0	3	0
Serratia sp. M24T3	13	18	0	0	1	0
Pseudomonas trivialis	30	2	0	0	0	0
Plantibacter sp. Leaf314	25	4	0	0	2	1
Rathayibacter oskolensis	25	3	0	1	2	1
Lactobacillus plantarum	2	0	0	2	25	3
Flavobacterium sp. CF136	26	1	0	0	2	2
Pedobacter jeongneungensis	27	3	0	0	1	0
Pedobacter sp. KBW06	29	2	0	0	0	0
Bradyrhizobiaceae bacterium	8	18	1	0	2	2
Devosia epidermidihirudinis	3	22	1	0	2	3
Robbsia sp. DHC34	28	2	0	0	0	1
Janthinobacterium sp. BJB426	30	1	0	0	0	0
Massilia sp. NR 4-1	27	4	0	0	0	0
Aquabacterium parvum	0	0	0	0	15	16
Rahnella sp. CJA17(1/100)	30	0	0	0	1	0
Pseudomonas antarctica	29	1	0	0	0	1
Xanthomonas campestris	1	3	0	0	24	3
Microbacterium sediminis	3	1	0	0	15	12
Microbacterium testaceum	16	9	1	0	3	2
Microbacterium sp. CF335	23	6	0	1	0	1
Streptomyces himastatinicus	0	0	0	3	14	14
Conexibacter sp. Seoho-28	0	31	0	0	0	0
bacterium RmlP026	2	24	4	0	1	0
Pedobacter sp. PACM 27299	25	5	0	0	0	0
Acetobacter sp. DsW_54	27	3	0	0	0	0
Alcaligenaceae bacterium	16	11	1	0	2	0
Burkholderia ubonensis	19	3	0	0	5	3
Herminiimonas fonticola	28	2	0	0	0	0
Herminiimonas sp. KBW02	28	2	0	0	0	0
Massilia niastensis	8	20	0	0	1	1
Pantoea rodasii	1	10	10	0	0	9
uncultured Verrucomicrobiales bacterium HF0010_05E02	0	0	0	0	17	13
Corynebacterium-like bacterium B27	22	7	0	1	0	0
Microbacterium sp.	18	9	2	0	0	1
Microbacterium sp. cf046	6	15	0	0	7	2
Pseudosporangium ferrugineum	0	30	0	0	0	0
Solirubrobacterales bacterium	1	28	0	0	0	1
Solirubrobacterales bacterium 70-9	1	28	0	0	0	1
Marinilabiliaceae bacterium JC017	0	3	6	0	6	14
Mucilaginibacter mallensis	23	2	0	0	2	2
Bradyrhizobium tropiciagri	0	0	0	0	13	16
Agrobacterium sp. DSM 25559	5	1	0	1	14	8
Roseococcus sp. SYP-B2431	7	22	0	0	0	0
Paraburkholderia tropica	23	2	3	0	1	0
Pseudacidovorax intermedius	21	5	0	0	1	2
Neisseria lactamica	0	0	0	1	18	10
Methyloversatilis universalis	1	0	0	0	11	17
Pseudomonas fulva	4	14	3	0	2	6
Nocardioides currus	0	27	0	0	2	0
Bacillus thermoamylovorans	0	0	0	0	20	9
Acidobacterium sp.	0	28	0	0	0	0
Bacteroides uniformis	0	0	0	0	13	15
Filimonas lacunae	20	3	0	0	2	3
Nubsella zeaxanthinifaciens	27	1	0	0	0	0
Pedobacter sp. YR016	24	3	0	0	1	0
Hyphomicrobium sp. GJ21	0	1	0	0	23	4
Novosphingobium sp. FSY-9	22	6	0	0	0	0
Sphingomonas crusticola	6	22	0	0	0	0
Sphingomonas sp. 66-10	4	1	0	0	11	12
Cellvibrio sp. pealriver	17	5	0	0	0	6
Pantoea sp. RIT-PI-b	0	25	3	0	0	0
Pseudomonas corrugata	27	1	0	0	0	0
Pseudomonas extremorientalis	19	4	0	0	2	3
Pseudomonas veronii	19	1	0	0	1	7
Marmoricola scoriae	0	28	0	0	0	0
Streptomyces albidoflavus	0	0	0	1	19	8
Actinobacteria bacterium 13_1_20CM_4_69_9	0	27	0	0	1	0
Pseudanabaena sp. PCC 6802	0	0	0	0	0	28
Streptococcus dysgalactiae	0	0	0	0	18	10
Filimonas sp. YR581	19	7	0	0	0	1
Dyadobacter alkalitolerans	13	10	0	0	4	0
Flavobacterium album	20	5	0	0	2	0
Acetobacter orleanensis	17	8	0	0	2	0
Sphingobium sp. 66-54	20	7	0	0	0	0
Janthinobacterium sp. 35	24	2	0	0	1	0
Janthinobacterium sp. KBS0711	26	1	0	0	0	0
Paucibacter sp. KBW04	1	2	0	0	11	13
Xylophilus sp. Leaf220	14	13	0	0	0	0
Pseudomonas cedrina	26	1	0	0	0	0
Pseudomonas sp. 2588-5	16	10	0	0	0	1
Leifsonia sp. BK543	17	9	1	0	0	0
Leucobacter musarum	12	7	2	0	3	3
Microbacterium sp. HM58-2	6	1	6	8	5	1
Actinobacteria bacterium IMCC26207	1	20	0	0	1	5
uncultured Ruminococcus sp.	0	0	0	0	1	26
Parcubacteria bacterium C7867-001	0	1	0	1	8	17
Mucilaginibacter sp. MYSH2	17	8	1	0	0	0
Pedobacter ginsengisoli	24	1	0	0	1	0
Sphingobacteriaceae bacterium GW460-11-11-14-LB5	16	1	0	0	1	8
Gluconacetobacter sp. SXCC-1	15	9	1	0	0	1
uncultured Rhodospirillales bacterium HF0200_01O14	0	0	0	0	26	0
Sphingomonas sp. LH128	20	3	1	0	2	0
Polaromonas glacialis	2	23	0	0	1	0
Pseudomonas sp. LBUM920	23	2	0	0	0	1
Leifsonia sp. 71-9	17	1	0	0	4	4
Microbacterium sp. SA39	20	4	0	1	0	1
Actinoplanes globisporus	0	25	0	0	1	0
Aeromicrobium sp. A1-2	14	11	0	0	1	0
Streptomyces xylophagus	0	0	0	0	14	12
Bacillus subtilis	4	1	0	0	21	0
Chryseobacterium hispanicum	20	1	0	0	2	2
Pedobacter caeni	22	2	0	0	1	0
Pedobacter chitinilyticus	18	1	0	0	2	4
Brucella abortus	0	0	0	0	23	2
Mesorhizobium sp. YM1C-6-2	1	8	0	0	16	0
Pararhizobium polonicum	20	2	0	0	1	2
Elstera cyanobacteriorum	1	4	0	0	1	19
Alphaproteobacteria bacterium 64-11	1	23	0	0	1	0
Curvibacter gracilis	1	0	0	0	11	13
Janthinobacterium sp. 67	23	2	0	0	0	0
Massilia sp. Root335	18	6	0	0	1	0
Burkholderiales bacterium PBB5	1	1	0	0	8	15
Corallococcus sp. CA054A	23	2	0	0	0	0
Pantoea sp. PSNIH6	0	2	22	0	0	1
Pseudomonas fuscovaginae	18	2	0	0	0	5
Pseudomonas sp. JV241A	19	2	0	0	1	3
Pseudomonas sp. NFACC02	23	2	0	0	0	0
Luteibacter sp. UNCMF331Sha3.1	13	12	0	0	0	0
Curtobacterium sp. HSID17257	1	1	0	0	21	2
Micrococcales bacterium KH10	16	6	0	0	1	2
Nakamurella panacisegetis	11	14	0	0	0	0
bacterium JGI 053	0	23	0	0	2	0
Acidobacteria bacterium RIFCSPLOWO2_02_FULL_65_29	0	24	0	0	0	0
Bacteroides eggerthii	0	0	0	0	4	20
Prevotella multisaccharivorax	0	0	0	0	24	0
Taibaiella soli	15	5	0	0	4	0
Flavobacterium sp. MEB061	22	1	0	0	1	0
Devosia sp. 66-22	1	21	0	0	2	0
Komagataeibacter medellinensis	22	2	0	0	0	0
Komagataeibacter rhaeticus	16	6	1	0	0	1
Sphingomonas sp. CCP-7	11	11	0	0	2	0
Sphingomonas-like bacterium B12	17	5	0	0	1	1
Cupriavidus basilensis	11	1	0	0	3	9
Paraburkholderia bannensis	23	1	0	0	0	0
Ottowia thiooxydans	11	8	0	0	3	2
Pelomonas sp. Root1444	1	2	0	0	9	12
Massilia sp. K1S02-61	5	19	0	0	0	0
Acinetobacter towneri	0	0	0	1	7	16
Pseudomonas lurida	19	4	0	0	1	0
Luteibacter yeojuensis	16	4	4	0	0	0
Xanthomonadales bacterium	1	14	0	0	9	0
Hydrogenophilus thermoluteolus	0	0	0	0	15	9
Verrucomicrobia bacterium IMCC26134	3	21	0	0	0	0
Cellulomonas sp. PhB150	21	3	0	0	0	0
Diaminobutyricimonas aerilata	18	3	1	1	0	1
Aeromicrobium choanae	7	15	0	0	2	0
Staphylococcus equorum	0	0	0	0	24	0
Blastocatellia bacterium	0	23	0	0	0	0
Paraprevotella clara	0	0	0	0	15	8
Pedobacter ginsenosidimutans	19	2	0	0	2	0
Bradyrhizobium elkanii	1	2	0	0	6	14
Tepidicaulis marinus	0	0	0	0	18	5
Sphingomonas sp. ERG5	14	9	0	0	0	0
Paraburkholderia xenovorans	21	1	0	0	1	0
Pelomonas sp. Root1237	1	1	0	0	10	11
Variovorax sp. KK3	16	5	0	0	2	0
Kosakonia sacchari	1	0	3	0	0	19
Yokenella regensburgei	0	0	0	0	5	18
Pantoea allii	0	9	2	0	0	12
Rahnella sp. Y9602	22	1	0	0	0	0
Pseudomonas extremaustralis	22	0	0	0	0	1
Photobacterium damselae	1	0	0	1	18	3
Gemmata sp. SH-PL17	1	18	1	0	1	2
Verrucomicrobiales bacterium VVV1	10	12	0	0	0	1
Pseudoclavibacter sp. RFBA6	13	2	0	1	1	6
Lactobacillus crispatus	0	0	0	0	11	12
Desulfosporosinus sp. BICA1-9	0	5	4	0	5	9
Pelosinus propionicus	22	1	0	0	0	0
Pedobacter kyonggii	21	0	0	0	1	0
Sphingobacterium gobiense	2	0	0	0	4	16
Methylorubrum extorquens	1	2	0	0	8	11
Rhizobium pusense	3	18	1	0	0	0
Altererythrobacter sp. Root672	2	17	1	0	2	0
Sphingobium yanoikuyae	15	5	0	0	1	1
Achromobacter xylosoxidans	15	2	0	0	2	3
Cupriavidus plantarum	20	2	0	0	0	0
Pelomonas sp. Root1217	1	2	0	0	14	5
Duganella sp. HH105	20	2	0	0	0	0
Pseudomonas stutzeri	12	4	0	0	2	4
Cellulomonas rhizosphaerae	16	6	0	0	0	0
Compostimonas suwonensis	19	3	0	0	0	0
Microbacterium ginsengiterrae	9	12	0	0	0	1
Microbacterium sp. TPD7012	14	6	0	1	0	1
Marmoricola ginsengisoli	5	17	0	0	0	0
Nocardioides szechwanensis	1	20	0	0	0	1
Eubacterium ventriosum	1	0	0	0	17	4
uncultured Bacteroides sp.	0	0	0	0	8	13
Prevotella sp. oral taxon 317	0	0	0	0	7	14
Chryseobacterium molle	18	2	0	0	0	1
Flavobacterium sp. IMCC34758	20	1	0	0	0	0
Caulobacter henricii	16	4	0	0	1	0
Caulobacterales bacterium 32-69-10	1	12	0	0	1	7
Bradyrhizobium lablabi	1	8	0	0	3	9
Bradyrhizobium sp. NAS96.2	0	0	0	0	11	10
Variibacter gotjawalensis	1	19	0	0	1	0
Pseudorhodoplanes sinuspersici	1	11	0	0	9	0
Starkeya novella	2	18	1	0	0	0
Rhodospirillaceae bacterium	2	13	0	0	1	5
Sphingomonas wittichii	16	3	0	0	0	2
Variovorax sp. PAMC 28711	16	5	0	0	0	0
Citrobacter freundii	5	6	0	0	1	9
Pantoea sp. aB	0	0	0	0	1	20
Pantoea sp. RIT388	0	1	17	0	0	3
bacteria symbiont BFo1 of Frankliniella occidentalis	2	1	1	0	15	2
Pseudomonas oleovorans	3	0	2	0	2	14
Opitutus sp. GAS368	1	19	0	0	0	1
Acidimicrobiia bacterium	0	10	0	0	1	10
Actinomycetales bacterium	5	13	0	0	2	1
Corynebacterium diphtheriae	0	0	0	0	14	7
Frankia symbiont of Coriaria arborea	2	9	7	0	3	0
Amnibacterium sp. M8JJ-5	14	7	0	0	0	0
Curtobacterium sp. Leaf261	4	15	0	1	0	1
Mycetocola manganoxydans	3	17	0	0	1	0
Mycetocola miduiensis	3	18	0	0	0	0
Actinoplanes atraurantiacus	1	17	1	0	2	0
Krasilnikovia cinnamomea	0	19	0	0	2	0
Nakamurella sp. 12Sc4-1	6	14	0	0	0	1
Propionibacterium sp. oral taxon 192	0	0	0	0	10	11
Pseudonocardiales bacterium	1	20	0	0	0	0
Chryseobacterium sp. SC28	17	0	0	0	0	3
Flavobacterium chilense	19	1	0	0	0	0
Pedobacter sp. CF074	16	1	0	0	1	2
Pedobacter sp. R-8	17	1	0	0	2	0
Caulobacter mirabilis	6	13	0	0	0	1
Caulobacter sp. OV484	17	2	0	0	1	0
Neorhizobium sp. NCHU2750	17	3	0	0	0	0
Variovorax sp. YR216	14	6	0	0	0	0
Tepidimonas ignava	0	0	0	0	11	9
Shigella flexneri	0	0	0	0	8	12
Pantoea dispersa	2	6	8	0	1	3
Xenorhabdus bovienii	1	0	0	1	15	3
Rahnella variigena	17	0	1	0	2	0
Rahnella sp. NRRL B-41462	20	0	0	0	0	0
Luteibacter sp. OK325	16	4	0	0	0	0
Luteibacter sp. UNCMF366Tsu5.1	15	3	0	0	2	0
Opitutae bacterium Tous-C1TDCM	1	18	0	0	1	0
Ilumatobacter fluminis	1	18	0	0	1	0
Cryptosporangium arvum	0	20	0	0	0	0
Plantibacter sp. PA-3-X8	15	3	0	0	1	1
Salinibacterium sp.	15	5	0	0	0	0
Nakamurella lactea	7	8	0	0	4	1
Bacillus velezensis	0	0	0	0	20	0
Bacillus sp. OxB-1	0	0	0	0	17	3
Thermicanus aegyptius	0	0	0	0	9	11
Gorillibacterium timonense	13	7	0	0	0	0
Catenibacterium mitsuokai	0	0	0	1	5	14
bacterium A37T11	15	2	0	0	2	1
Persephonella marina	0	0	0	0	18	1
Sediminibacterium ginsengisoli	1	15	0	0	2	1
Flavobacteriaceae bacterium 14752	0	0	0	0	19	0
Mucilaginibacter gossypiicola	17	2	0	0	0	0
Pedobacter luteus	4	12	0	0	2	1
Pedobacter sp. JDX94	15	1	0	0	1	2
Chlorobi bacterium OLB7	0	17	0	0	2	0
Rhizomicrobium sp. SCGC AG-212-E05	0	18	0	0	1	0
Ochrobactrum thiophenivorans	3	1	0	0	1	14
Neorhizobium sp. JUb45	11	4	2	0	1	1
Shinella sp.	6	2	0	0	9	2
Gluconacetobacter entanii	8	10	1	0	0	0
Skermanella aerolata	5	13	0	0	1	0
Novosphingobium sp. CF614	17	2	0	0	0	0
Sphingomonas sp. LM7	4	15	0	0	0	0
Caballeronia udeis	16	2	0	0	1	0
Paraburkholderia ferrariae	18	1	0	0	0	0
Variovorax sp. PDC80	7	2	0	0	2	8
Variovorax sp. Root318D1	15	4	0	0	0	0
Massilia albidiflava	12	6	0	0	0	1
Massilia lutea	10	7	0	0	2	0
uncultured delta proteobacterium HF0070_10I02	0	0	0	0	19	0
Labilithrix luteola	2	10	1	0	5	1
Haliea sp.	7	11	0	0	0	1
Klebsiella oxytoca	2	2	1	0	5	9
Legionella pneumophila	3	0	0	2	5	9
Pseudomonas sp. Irchel 3F6	19	0	0	0	0	0
Pseudomonas sp. Snoq117.2	0	0	0	0	1	18
Prosthecobacter fusiformis	1	17	0	0	1	0
Bifidobacterium bifidum	0	0	0	0	18	1
Miniimonas sp. PCH200	8	9	1	0	1	0
Phycicoccus sp. Soil748	0	19	0	0	0	0
Amnibacterium kyonggiense	3	13	1	0	0	2
Cryobacterium sp. N22	9	9	1	0	0	0
Couchioplanes caeruleus	0	17	0	0	2	0
Friedmanniella flava	1	14	0	0	3	1
Candidatus Saccharibacteria bacterium	4	12	0	0	2	1
Chryseobacterium hungaricum	17	1	0	0	0	0
Chryseobacterium sp. 36-9	16	1	0	0	0	1
Flavobacterium sp. Leaf82	18	0	0	0	0	0
Arcticibacter svalbardensis	16	1	0	0	1	0
Mucilaginibacter sp. L294	14	2	0	0	2	0
Rhodopseudomonas palustris	6	5	0	0	5	2
Inquilinus limosus	5	5	0	0	2	6
Sphingobium sp. SYK-6	11	6	0	0	1	0
Sphingomonas sanxanigenens	6	10	0	0	1	1
Sphingomonas taxi	2	13	0	0	1	2
Oxalobacteraceae bacterium AB_14	14	4	0	0	0	0
Sandaracinus amylolyticus	0	18	0	0	0	0
Cellvibrio sp. BR	12	2	0	0	0	4
uncultured Chromatiales bacterium HF0200_41F04	3	0	0	1	9	5
Pantoea rwandensis	0	6	12	0	0	0
Pantoea sp. 3.5.1	0	1	2	0	1	14
Rouxiella chamberiensis	12	6	0	0	0	0
Pseudomonas citronellolis	14	2	0	0	0	2
Pseudomonas sp. OV286	17	1	0	0	0	0
Rugamonas rubra	14	4	0	0	0	0
Zavarzinella formosa	0	17	0	0	1	0
Cryobacterium sp. Sr59	7	8	0	0	2	1
Microbacterium pygmaeum	7	11	0	0	0	0
Actinoplanes sp. N902-109	0	18	0	0	0	0
Dyadobacter beijingensis	10	4	0	0	1	2
Flavobacterium sp. HTF	6	8	0	0	3	0
Arcticibacter eurypsychrophilus	16	1	0	0	0	0
Mucilaginibacter gracilis	16	1	0	0	0	0
Mucilaginibacter sp. OK098	15	2	0	0	0	0
Mucilaginibacter sp. OK283	12	1	0	0	0	4
Nitrospirae bacterium	2	4	0	0	11	0
Caulobacter sp. 602-1	13	3	0	0	1	0
Phenylobacterium sp. Root700	9	5	1	0	1	1
Mesorhizobium sp.	6	7	1	1	1	1
Komagataeibacter maltaceti	14	2	1	0	0	0
Saccharibacter floricola	11	5	1	0	0	0
Sphingomonas hengshuiensis	8	7	0	0	2	0
Sphingomonas sp. URHD0007	0	17	0	0	0	0
Sphingomonas sp. URHD0057	0	17	0	0	0	0
Paraburkholderia tuberum	16	1	0	0	0	0
Ralstonia sp. A12	1	0	0	0	6	10
Variovorax sp. Root473	15	0	0	0	2	0
Pantoea brenneri	0	2	1	0	0	14
Pantoea sp. GM01	0	13	1	0	2	1
Acinetobacter oleivorans	0	0	0	0	14	3
Pseudomonas batumici	9	0	0	0	1	7
Pseudomonas sp. StFLB209	11	5	0	0	0	1
Fimbriiglobus ruber	0	17	0	0	0	0
Bifidobacterium thermacidophilum	0	0	0	0	16	1
Rhodococcus fascians	6	8	1	0	0	2
Dermacoccus nishinomiyaensis	0	1	0	0	11	5
Microbacterium ketosireducens	14	3	0	0	0	0
Plantibacter sp. VKM Ac-1784	12	4	1	0	0	0
Actinoplanes brasiliensis	0	17	0	0	0	0
Dactylosporangium aurantiacum	1	16	0	0	0	0
Aeromicrobium sp. Root495	15	2	0	0	0	0
Nocardioides ganghwensis	1	16	0	0	0	0
Nocardioides sp. Root122	1	15	0	0	0	1
Streptomyces filamentosus	0	0	0	7	5	5
Hassallia byssoidea	2	14	1	0	0	0
Virgibacillus profundi	0	0	0	6	2	9
Streptococcus pyogenes	0	0	0	1	3	13
Lachnospiraceae bacterium 6_1_37FAA	0	0	0	0	5	12
Acidobacteria bacterium SCN 69-37	0	16	0	0	0	0
Bacteroides vulgatus	0	0	0	2	12	2
Ohtaekwangia koreensis	3	13	0	0	0	0
Sporocytophaga myxococcoides	1	15	0	0	0	0
Flavobacterium ginsenosidimutans	14	1	0	0	1	0
Mucilaginibacter sp. PPCGB 2223	12	1	0	0	2	1
Olivibacter sitiensis	14	1	0	0	1	0
Pedobacter terrae	12	2	0	0	1	1
Pedobacter sp. Leaf216	13	1	0	0	1	1
Pedobacter sp. SYP-B3415	15	1	0	0	0	0
Bacteroidetes bacterium SW_10_40_5	0	0	0	0	6	10
Rhizobium tubonense	13	3	0	0	0	0
Novosphingobium sp. Leaf2	12	2	1	0	0	1
Novosphingobium sp. ST904	14	2	0	0	0	0
Burkholderia stabilis	2	0	0	0	3	11
Acidovorax sp. SD340	1	1	0	0	9	5
Corticibacter populi	14	2	0	0	0	0
Variovorax sp. URHB0020	7	9	0	0	0	0
Variovorax boronicumulans	9	4	0	0	1	2
Massilia sp. Root351	10	5	0	0	1	0
Sulfuriferula sp. AH1	4	0	0	0	12	0
Haliangium ochraceum	0	16	0	0	0	0
Klebsiella aerogenes	4	2	1	0	2	7
Providencia stuartii	2	0	0	0	9	5
Panacagrimonas perspica	1	14	0	0	1	0
Pseudomonas mendocina	1	15	0	0	0	0
Pseudomonas rhodesiae	14	2	0	0	0	0
Pseudomonas sp. CHM02	15	1	0	0	0	0
Pirellula staleyi	0	16	0	0	0	0
Acidimicrobiales bacterium	0	13	1	0	2	0
Corynebacterium efficiens	0	0	0	1	9	6
Agrococcus jejuensis	2	9	1	0	1	3
Microbacterium hydrocarbonoxydans	12	3	0	0	1	0
Microbacterium sp. MYb72	14	2	0	0	0	0
Pseudoclavibacter sp. AY1H1	8	1	0	1	1	5
Pseudoclavibacter sp. RFBB5	9	1	0	1	1	4
Microbacteriaceae bacterium	10	4	0	0	2	0
Kouleothrix aurantiaca	0	15	0	0	0	1
Nostoc linckia	13	1	0	0	1	1
cyanobacterium G8-9	0	8	1	2	5	0
Candidatus Saccharibacteria bacterium GW2011_GWC2_48_9	7	0	0	0	8	1
Terriglobus saanensis	14	1	0	0	0	0
Blastocatellia bacterium AA13	0	14	0	0	0	1
Hydrogenivirga sp. 128-5-R1-1	0	0	0	0	14	1
Mucilaginibacter auburnensis	8	5	0	0	2	0
Pedobacter kyungheensis	14	1	0	0	0	0
Pedobacter sp. AJM	13	1	0	0	1	0
Pedobacter sp. Leaf176	12	1	0	0	0	2
Pedobacter sp. R20-19	11	3	0	0	1	0
Fusobacterium sp. CM21	0	0	0	1	2	12
Phenylobacterium zucineum	4	9	0	0	2	0
Bradyrhizobium viridifuturi	0	0	0	0	13	2
Hyphomicrobium sp.	3	2	0	0	5	5
Sinorhizobium meliloti	8	4	1	0	0	2
Acetobacter sp. B6	2	13	0	0	0	0
Reyranella sp.	1	10	0	0	1	3
Sphingomonas sp. CF311	4	10	1	0	0	0
Sphingomonas sp. Cra20	2	13	0	0	0	0
Sphingomonas sp. S-NIH.Pt15_0812	3	8	1	0	2	1
Caballeronia hypogeia	14	1	0	0	0	0
Paucimonas lemoignei	7	7	0	0	1	0
Polaromonas jejuensis	10	5	0	0	0	0
Variovorax sp. CF079	10	3	0	0	1	1
Variovorax sp. HW608	9	4	0	0	0	2
Janthinobacterium sp. BJB1	14	1	0	0	0	0
Aquabacterium commune	0	0	0	0	5	10
Paucibacter sp. KCTC 42545	6	1	0	0	3	5
Campylobacter jejuni	0	0	0	5	7	3
Candidatus Erwinia dacicola	3	1	1	0	6	4
Erwinia sp. OLMDLW33	2	2	0	0	8	3
Pectobacterium carotovorum	4	1	0	0	1	9
Rahnella sp. JUb53	15	0	0	0	0	0
Dyella sp. 333MFSha	6	8	1	0	0	0
Tahibacter aquaticus	0	14	0	0	1	0
Cnuibacter physcomitrellae	10	2	0	0	2	1
Leifsonia xyli	7	3	1	0	2	2
Microbacterium sp. BK664	12	3	0	0	0	0
Microbacteriaceae bacterium 13S1-3	11	4	0	0	0	0
Actinoplanes subtropicus	0	15	0	0	0	0
Marmoricola pocheonensis	0	15	0	0	0	0
Nocardioides sp. HLT2-9	0	14	0	0	1	0
Streptomyces sp. B29(2018)	0	1	0	0	12	2
Streptomyces sp. C	0	0	0	1	6	8
Deinococcus ficus	0	0	0	0	5	10
Eubacterium sp. 14-2	0	0	0	0	0	15
Absiella dolichum	0	0	0	2	1	12
Coprobacillus sp. 8_1_38FAA	0	0	0	1	8	6
Candidatus Saccharibacteria bacterium 47-87	9	3	0	0	2	1
Candidatus Amulumruptor caecigallinarius	0	0	0	1	2	11
Dyadobacter crusticola	11	3	0	0	0	0
Dyadobacter sp. SG02	9	2	0	0	2	1
Chryseolinea flava	3	9	0	0	2	0
Chryseobacterium arachidiradicis	10	1	1	0	1	1
Flavobacterium sp. 1E403	11	2	0	0	0	1
Flavobacterium sp. ACN2	12	1	0	0	1	0
Flavobacterium sp. IR1	2	0	0	0	6	6
Flavobacterium sp. S87F.05.LMB.W.Kidney.N	12	1	0	0	1	0
Arcticibacter pallidicorallinus	11	2	0	0	1	0
Mucilaginibacter sp. YBJ-36	13	1	0	0	0	0
Pedobacter borealis	10	2	0	0	2	0
Pedobacter oryzae	3	9	0	0	2	0
Bacteroidetes bacterium RIFCSPLOWO2_12_FULL_35_15	2	10	0	0	1	1
Brevundimonas diminuta	3	4	0	0	4	3
Kaistia soli	2	10	2	0	0	0
Rhizobium nepotum	12	1	0	0	0	1
Acetobacter fabarum	11	2	1	0	0	0
Novosphingobium sp. FSW06-99	12	2	0	0	0	0
Sphingomonas panacis	8	5	0	0	1	0
Sphingomonas sp. NFR15	7	6	0	0	1	0
Micavibrio aeruginosavorus	5	8	0	0	1	0
Burkholderia ambifaria	4	0	0	0	6	4
Burkholderia lata	1	0	0	0	7	6
Pelomonas sp. HMWF004	1	0	0	0	5	8
Variovorax sp. WS11	9	4	0	0	1	0
Collimonas fungivorans	9	1	0	0	1	3
Duganella sp. HH101	11	3	0	0	0	0
Glaciimonas sp. PCH181	11	2	0	0	0	1
Herminiimonas arsenicoxydans	12	2	0	0	0	0
Herminiimonas arsenitoxidans	12	1	0	0	1	0
Janthinobacterium sp. BJB412	10	4	0	0	0	0
Janthinobacterium sp. CG23_2	4	10	0	0	0	0
Janthinobacterium sp. HH01	9	5	0	0	0	0
Massilia aurea	6	8	0	0	0	0
Massilia yuzhufengensis	2	12	0	0	0	0
Massilia sp. KIM	6	7	0	0	1	0
Massilia sp. PDC64	8	6	0	0	0	0
Pseudoduganella violaceinigra	11	2	0	0	1	0
Undibacterium parvum	1	0	0	0	0	13
Cronobacter sakazakii	3	0	1	0	0	10
Pantoea sp. A4	2	5	5	0	0	2
Pantoea sp. BRM17	0	3	4	0	0	7
Pantoea sp. NGS-ED-1003	0	1	13	0	0	0
Erwiniaceae bacterium IIIF1SW-P2	0	8	6	0	0	0
Steroidobacter sp. JW-3	3	9	0	0	2	0
Glaesserella parasuis	2	0	0	0	11	1
Pseudomonas taetrolens	9	1	0	0	0	4
Pseudomonas mucidolens	13	1	0	0	0	0
Pseudomonas hunanensis	0	0	0	0	0	14
Pseudomonas moraviensis	11	3	0	0	0	0
Lysobacter dokdonensis	0	13	0	0	1	0
Opitutae bacterium	0	14	0	0	0	0
Verrucomicrobiaceae bacterium SCGC AG-212-N21	0	11	0	0	1	2
Cellulomonas sp. Root485	1	12	0	0	1	0
Leifsonia sp. ku-ls	3	1	0	0	2	8
Plantibacter sp. H53	8	6	0	0	0	0
Marmoricola solisilvae	2	12	0	0	0	0
Nocardioides glacieisoli	0	13	0	0	0	1
Actinobacteria bacterium 13_1_20CM_3_68_9	0	12	0	0	1	1
Geobacillus sp. BCO2	0	0	0	4	8	2
Paenibacillus odorifer	12	1	0	0	1	0
Flavipsychrobacter stenotrophus	4	7	0	0	2	0
Niastella sp. CF465	6	5	0	0	2	0
Pseudoflavitalea sp. 5GH32-13	4	8	0	0	1	0
Chitinophagaceae bacterium BSSC1	1	0	0	0	5	7
Dyadobacter fermentans	10	1	1	0	1	0
Spirosoma oryzae	2	8	1	0	2	0
Flavobacterium sp. P3160	11	1	0	0	0	1
Mucilaginibacter sp. PAMC 26640	10	2	0	0	1	0
Mucilaginibacter sp. YR332	12	1	0	0	0	0
Pedobacter nanyangensis	12	1	0	0	0	0
Pedobacter psychrotolerans	11	1	0	0	1	0
Pedobacter sp. E01020	12	1	0	0	0	0
Pedobacter sp. RP-3-21	12	1	0	0	0	0
Bradyrhizobium embrapense	0	0	0	0	3	10
Rhizobiales bacterium 63-7	11	1	0	0	1	0
Komagataeibacter oboediens	11	2	0	0	0	0
Acetobacteraceae bacterium	2	11	0	0	0	0
Ferrovibrio sp.	1	7	0	0	0	5
Sphingobium sp. AP50	10	2	1	0	0	0
Sphingomonas sanguinis	5	4	1	0	2	1
Sphingomonas sp. DAC4	0	5	0	0	8	0
Sphingomonas sp. PAMC 26605	10	3	0	0	0	0
Sphingosinicella sp. CPCC 101087	1	11	0	0	0	1
Bordetella ansorpii	12	1	0	0	0	0
Burkholderia vietnamiensis	9	1	0	0	3	0
Paraburkholderia dilworthii	12	1	0	0	0	0
Paraburkholderia symbiotica	12	1	0	0	0	0
Variovorax sp. 770b2	9	4	0	0	0	0
Variovorax sp. KBW07	10	2	0	0	0	1
Herbaspirillum rubrisubalbicans	11	1	0	0	1	0
Janthinobacterium sp. LM6	11	0	0	0	2	0
Rhizobacter sp. Root1221	4	5	1	0	2	1
Rhizobacter sp. Root404	1	12	0	0	0	0
Xylophilus ampelinus	11	2	0	0	0	0
uncultured beta proteobacterium HF0130_04F21	0	0	0	3	3	7
Arcobacter sp.	0	0	0	0	3	10
Kosakonia oryzae	0	0	0	0	0	13
Kosakonia radicincitans	5	0	0	0	0	8
Erwinia gerundensis	1	2	3	0	0	7
Rahnella sp. BIGb0236	13	0	0	0	0	0
Yersiniaceae bacterium 2016Iso3	0	0	12	0	0	1
Acinetobacter sp. ANC 4558	11	2	0	0	0	0
Pseudomonas canadensis	13	0	0	0	0	0
Pseudomonas deceptionensis	9	0	0	0	0	4
Pseudomonas monteilii	4	1	0	0	0	8
Pseudomonas sp. KG01	13	0	0	0	0	0
Pseudomonas sp. NS1(2017)	13	0	0	0	0	0
Pseudomonas sp. NZIPFR-PS2	11	0	0	0	2	0
Pseudoxanthomonas suwonensis	1	5	0	0	5	2
Bdellovibrio sp. SKB1291214	10	3	0	0	0	0
Candidatus Microthrix parvicella	1	9	1	0	1	1
Varibaculum cambriense	0	0	0	0	5	8
Corynebacterium kroppenstedtii	0	0	0	0	5	8
uncultured Mycobacterium sp.	0	0	0	0	11	2
Nocardia sp. 348MFTsu5.1	8	3	0	0	2	0
Rhodococcus qingshengii	9	1	0	0	3	0
Cryptosporangium aurantiacum	2	11	0	0	0	0
Tetrasphaera jenkinsii	4	2	0	0	4	3
Cryobacterium mesophilum	8	3	0	0	2	0
Curtobacterium sp. MCBA15_001	1	11	0	0	1	0
Microbacterium sp. 69-10	9	2	0	0	1	1
Pseudoclavibacter sp. RFBG4	7	2	0	0	1	3
Friedmanniella sagamiharensis	1	9	0	0	2	1
Marmoricola aequoreus	0	9	0	0	4	0
Actinobacteria bacterium IMCC26256	0	11	0	0	2	0
Collinsella aerofaciens	0	0	0	6	5	2
Gaiella sp. SCGC AG-212-M14	0	13	0	0	0	0
Anaerobacillus alkalidiazotrophicus	0	0	0	0	12	1
Paenibacillus sp. P1XP2	0	1	0	0	9	3
Carnobacterium maltaromaticum	0	5	0	0	5	3
Edaphobacter aggregans	7	4	0	0	0	1
Sulfurihydrogenibium yellowstonense	0	0	0	0	11	1
uncultured bacterium 5G4	0	0	0	2	2	8
uncultured bacterium A1Q1_fos_4	3	0	0	1	6	2
Chitinophagaceae bacterium IBVUCB2	0	11	0	0	1	0
Cytophaga aurantiaca	1	9	1	0	1	0
Dyadobacter sp. Leaf189	6	3	0	0	2	1
Rufibacter tibetensis	1	1	0	0	10	0
Chryseobacterium caeni	10	1	0	0	1	0
Elizabethkingia anophelis	5	0	1	0	5	1
Flavobacterium sp. 1	12	0	0	0	0	0
Weeksella virosa	0	0	12	0	0	0
Mucilaginibacter lappiensis	10	1	0	0	1	0
Mucilaginibacter psychrotolerans	9	2	0	0	0	1
Pedobacter sp. OK291	9	1	0	0	0	2
Bacteroidetes bacterium 46-16	4	8	0	0	0	0
Gemmatimonadales bacterium	1	9	0	0	1	1
Caulobacter sp. FWC2	11	1	0	0	0	0
Caulobacteraceae bacterium PMMR1	0	1	0	0	5	6
Aureimonas altamirensis	1	8	1	0	2	0
Bradyrhizobium japonicum	1	2	0	0	6	3
Bradyrhizobium sp. C9	0	0	0	0	3	9
Mesorhizobium loti	1	1	0	0	4	6
Rhodobacter sphaeroides	9	1	1	0	1	0
Acetobacter ascendens	6	6	0	0	0	0
Rickettsiaceae bacterium	1	6	1	0	2	2
Sphingobium sp. Leaf26	11	1	0	0	0	0
Zymomonas mobilis	9	2	0	0	1	0
Alphaproteobacteria bacterium 13_2_20CM_2_64_7	0	12	0	0	0	0
Candidimonas nitroreducens	10	2	0	0	0	0
Pigmentiphaga sp. NML080357	7	1	0	0	1	3
Candidatus Burkholderia verschuerenii	12	0	0	0	0	0
Acidovorax cavernicola	8	4	0	0	0	0
Delftia acidovorans	5	0	0	0	3	4
Hydrogenophaga palleronii	10	2	0	0	0	0
Polaromonas sp. JS666	3	4	0	0	2	3
Variovorax sp. MHTC-1	8	3	0	0	1	0
Janthinobacterium sp. BJB446	11	1	0	0	0	0
Massilia violaceinigra	4	8	0	0	0	0
Massilia sp. Root418	8	4	0	0	0	0
Roseateles aquatilis	2	1	0	0	2	7
Minicystis rosea	0	12	0	0	0	0
Citrobacter koseri	2	1	1	0	0	8
Enterobacter cloacae complex sp. 4DZ3-17B2	12	0	0	0	0	0
Enterobacter sp. WCHEs120002	0	0	0	0	0	12
Kosakonia arachidis	1	0	0	0	0	11
Candidatus Regiella insecticola	1	0	0	0	4	7
Pantoea wallisii	1	5	3	0	0	3
Rahnella sp. AA	10	1	0	0	0	1
Serratia sp. Leaf50	9	1	0	0	2	0
Yersinia pestis	5	2	1	0	1	3
Pseudomonas brenneri	9	0	0	0	0	3
Pseudomonas frederiksbergensis	9	2	0	0	0	1
Pseudomonas weihenstephanensis	7	1	0	0	0	4
Pseudomonas sp. IB20	12	0	0	0	0	0
Pseudomonas sp. JUb52	0	0	0	0	0	12
Pseudomonas sp. Larv2_ips	12	0	0	0	0	0
Pseudomonas sp. NFR09	12	0	0	0	0	0
Pseudomonas sp. PGPPP4	0	0	0	0	0	12
Gammaproteobacteria bacterium RIFCSPHIGHO2_12_FULL_63_22	1	9	0	0	0	2
Pseudoxanthomonas sp. CF125	1	11	0	0	0	0
uncultured verrucomicrobium HF0500_18J03	0	0	0	0	2	10
Lacunisphaera limnophila	1	11	0	0	0	0
Opitutus sp. ER46	1	11	0	0	0	0
Opitutaceae bacterium EW11	1	9	1	0	1	0
Verrucomicrobiae bacterium Tous-C4TDCM	5	6	0	0	1	0
Pedosphaera parvula	0	11	0	0	0	1
Williamsia sp. 1138	7	3	0	0	1	1
Williamsia limnetica	10	1	0	0	1	0
Frankiales bacterium	0	9	0	0	2	1
Kineococcus rhizosphaerae	3	8	0	0	1	0
Janibacter sp. HTCC2649	0	12	0	0	0	0
Cryobacterium zongtaii	6	6	0	0	0	0
Curtobacterium pusillum	4	4	3	0	1	0
Curtobacterium sp. B18	1	11	0	0	0	0
Leucobacter celer	11	1	0	0	0	0
Microbacterium lemovicicum	4	7	0	0	1	0
Microbacterium sorbitolivorans	2	8	0	0	2	0
Pseudoclavibacter sp. RFBI5	6	1	0	1	0	4
Rathayibacter tanaceti	10	1	0	1	0	0
Actinoplanes rectilineatus	1	10	0	0	0	1
Marmoricola aurantiacus	0	11	0	0	1	0
Nocardioides alpinus	0	12	0	0	0	0
Nocardioides sp. SZ4R5S7	0	12	0	0	0	0
Nocardioidaceae bacterium Broad-1	0	1	0	0	4	7
Actinomycetospora chiangmaiensis	0	11	0	0	1	0
Thermomicrobiales bacterium	0	11	0	0	0	1
Chloroflexi bacterium RBG_16_72_14	0	12	0	0	0	0
Bacillus anthracis	0	0	0	0	5	7
Paenibacillus sp. IHB B 3415	11	1	0	0	0	0
Pseudoramibacter alactolyticus	0	0	0	0	8	4
[Ruminococcus] torques	0	0	0	2	5	5
Intestinibacter bartlettii	0	0	0	0	0	12
uncultured bacterium 4C6	0	0	0	0	6	5
Bacteroides salyersiae	6	2	0	0	2	1
Prevotella copri	0	0	0	0	8	3
Chitinophaga ginsengisegetis	8	2	0	0	0	1
Dyadobacter soli	7	2	0	0	2	0
Spirosoma endophyticum	6	4	0	0	1	0
Hymenobacter terrenus	0	11	0	0	0	0
Chryseobacterium hispalense	8	0	0	0	3	0
Chryseobacterium scophthalmum	8	1	1	0	1	0
Flavobacterium hercynium	8	1	0	0	2	0
Flavobacterium noncentrifugens	4	5	0	0	2	0
Mucilaginibacter sp. 94	9	2	0	0	0	0
Mucilaginibacter sp. MD40	6	2	1	0	2	0
Pedobacter sp. RP-3-11	9	1	0	0	0	1
Brevundimonas bullata	4	1	0	0	5	1
Caulobacteraceae bacterium OTSz_A_272	0	7	1	0	2	1
Devosia limi	5	4	0	0	1	1
Devosia sp. 1566	9	2	0	0	0	0
Devosia sp. YR412	4	6	0	0	0	1
Hyphomicrobium sp. CS1GBMeth3	1	0	0	0	0	10
Phyllobacterium myrsinacearum	1	0	0	0	5	5
Agrobacterium larrymoorei	6	2	0	0	0	3
Agrobacterium sp. DSM 25558	3	0	0	0	8	0
Rhizobium sp. Leaf262	2	8	0	0	1	0
Komagataeibacter sucrofermentans	10	1	0	0	0	0
Komagataeibacter swingsii	8	3	0	0	0	0
Acetobacteraceae bacterium AT-5844	4	6	0	0	1	0
Enhydrobacter aerosaccus	1	5	0	0	2	3
Novosphingobium sp. Rr 2-17	10	1	0	0	0	0
Sphingomonas sp. Leaf339	4	4	0	0	2	1
Sphingomonas sp. NFR04	6	3	0	0	2	0
Sphingomonas sp. UNC305MFCol5.2	2	9	0	0	0	0
Sphingomonadaceae bacterium KCTC 52780	1	10	0	0	0	0
Azohydromonas australica	4	2	0	0	2	3
Bordetella bronchiseptica	3	1	0	0	4	3
Burkholderia territorii	1	0	0	0	3	7
Burkholderia sp. PAMC 26561	2	7	0	0	2	0
Paraburkholderia caballeronis	10	1	0	0	0	0
Paraburkholderia phosphatilytica	11	0	0	0	0	0
Delftia tsuruhatensis	1	0	0	0	5	5
Variovorax sp. EL159	9	1	0	0	1	0
Xenophilus azovorans	7	2	1	0	1	0
Collimonas pratensis	8	2	0	0	1	0
Herbaspirillum seropedicae	7	1	0	0	3	0
Herbaspirillum sp. HC18	4	2	0	0	4	1
Herbaspirillum sp. RV1423	8	2	0	0	0	1
Janthinobacterium sp. Ant5-2-1	10	1	0	0	0	0
Janthinobacterium sp. HH107	10	1	0	0	0	0
Massilia phosphatilytica	8	3	0	0	0	0
Massilia plicata	9	2	0	0	0	0
Massilia sp. JS1662	7	3	0	0	1	0
Massilia sp. LC238	1	7	0	0	2	1
Neisseria meningitidis	1	0	2	0	6	2
Biostraticola tofi	10	1	0	0	0	0
Enterobacter huaxiensis	1	4	2	0	0	4
Kosakonia pseudosacchari	1	1	0	0	0	9
Plautia stali symbiont	0	7	3	0	0	1
Tatumella saanichensis	6	1	3	0	0	1
Enterobacterales bacterium	10	0	0	0	1	0
Rahnella victoriana	11	0	0	0	0	0
Rahnella sp. CFA14(1/10)	11	0	0	0	0	0
Pseudomonas sp. FH1	11	0	0	0	0	0
Pseudomonas kribbensis	11	0	0	0	0	0
Pseudomonas sp. PAMC 25886	11	0	0	0	0	0
Gemmata obscuriglobus	0	11	0	0	0	0
Lacunisphaera sp. TWA-58	0	11	0	0	0	0
Verrucomicrobia bacterium LW23	1	9	0	0	1	0
Prosthecobacter debontii	0	11	0	0	0	0
Abditibacterium utsteinense	0	10	0	0	1	0
Arcanobacterium phocae	0	0	0	0	11	0
Mycobacterium ahvazicum	0	0	0	0	5	6
Mycolicibacterium thermoresistibile	1	0	0	0	9	1
Cellulomonas biazotea	3	2	0	0	5	1
Knoellia aerolata	0	9	0	0	1	1
Microbacterium foliorum	8	2	0	0	1	0
Microbacterium kitamiense	8	1	0	1	1	0
Microbacterium sp. GCS4	9	1	0	1	0	0
Microbacterium sp. Root61	8	3	0	0	0	0
Microbacterium sp. RU33B	4	5	0	0	0	2
Actinoplanes lutulentus	3	8	0	0	0	0
Nakamurella sp. s14-144	8	2	0	0	0	1
Marmoricola sp. 4Q3S-7	0	10	0	0	1	0
Nocardioides psychrotolerans	0	11	0	0	0	0
Nocardioides sp. YIM ART13	1	10	0	0	0	0
Streptomyces sp. WAC 01420	0	0	0	1	6	4
Chloroflexi bacterium RBG_16_69_14	0	9	0	0	1	1
Bacillus sp. JCM 19047	0	4	1	0	5	1
Clostridium botulinum	0	0	1	0	6	4
Clostridium butyricum	0	0	0	0	6	5
Clostridium sp. SS2/1	0	0	0	0	5	6
Clostridia bacterium k32	9	0	0	0	0	2
bacterium AMD02	6	3	0	0	2	0
Candidatus Solibacter usitatus	0	10	0	0	0	0
Odoribacter splanchnicus	0	0	0	0	10	0
Parabacteroides sp. D13	0	0	0	0	6	4
Chitinophaga rupis	7	2	0	0	0	1
Parafilimonas terrae	2	5	0	0	1	2
Sediminibacterium goheungense	0	1	0	0	4	5
Segetibacter koreensis	3	6	0	0	1	0
Cytophaga hutchinsonii	1	7	1	0	0	1
Siccationidurans arizonensis	1	9	0	0	0	0
Flavobacterium defluvii	8	0	0	0	2	0
Flavobacterium sp. 9	8	2	0	0	0	0
Flavobacterium sp. AG291	8	1	0	0	1	0
Flavobacterium sp. FEMGT703F	1	1	0	0	5	3
Flavobacterium sp. Root186	8	2	0	0	0	0
Flavobacterium sp. Root935	8	0	0	0	0	2
Flavobacterium sp. T13	8	0	0	0	0	2
Mucilaginibacter gotjawali	8	1	0	0	1	0
Mucilaginibacter sp. RS1	7	1	0	0	2	0
Pedobacter alluvionis	8	1	0	0	0	1
Pedobacter jejuensis	8	1	0	0	1	0
Pedobacter sp. YR510	7	2	0	0	1	0
Pseudosphingobacterium domesticum	8	2	0	0	0	0
candidate division Zixibacteria bacterium	0	0	0	0	3	7
Nitrospira sp. UW-LDO-01	0	1	0	0	0	9
Caulobacter segnis	9	0	0	0	1	0
Phenylobacterium hankyongense	1	7	0	0	2	0
Bradyrhizobium sp. S23321	0	1	0	0	4	5
Bradyrhizobium sp. UFLA03-84	0	0	0	0	4	6
Methylobacterium pseudosasicola	0	9	0	0	0	1
Agrobacterium vitis	8	2	0	0	0	0
Rhizobium tropici	1	1	0	0	4	4
Rhizobium sp. NFR07	6	3	0	0	1	0
Rhizobium sp. Root483D2	4	5	0	0	0	1
Primorskyibacter marinus	0	1	0	0	0	9
Sinirhodobacter populi	6	1	0	0	2	1
Acetobacter sp. DmW_043	7	3	0	0	0	0
Komagataeibacter pomaceti	7	3	0	0	0	0
Komagataeibacter sp. AV 382	7	3	0	0	0	0
Rhodovarius sp. CCP-6	7	3	0	0	0	0
Azospirillum sp. B4	8	2	0	0	0	0
Novosphingobium lindaniclasticum	9	1	0	0	0	0
Sphingomonas endophytica	8	1	0	0	1	0
Sphingomonas koreensis	2	5	0	0	2	1
Sphingomonas sp. 3-7	4	6	0	0	0	0
Sphingomonas sp. BK235	4	6	0	0	0	0
Sphingomonas sp. Leaf357	3	5	0	0	1	1
Cupriavidus gilardii	2	0	0	0	3	5
Cupriavidus pauculus	3	1	0	0	2	4
Pandoraea faecigallinarum	10	0	0	0	0	0
Paraburkholderia sediminicola	4	1	0	0	4	1
Paraburkholderia unamae	8	1	1	0	0	0
Acidovorax temperans	0	0	0	0	5	5
Acidovorax valerianellae	3	7	0	0	0	0
Comamonas testosteroni	5	2	0	0	3	0
Comamonas thiooxydans	2	2	0	0	2	4
Polaromonas sp. CG9_12	1	9	0	0	0	0
Ramlibacter sp. Leaf400	4	5	0	0	0	1
Massilia putida	5	5	0	0	0	0
Methylibium sp. CF059	3	7	0	0	0	0
beta proteobacterium AAP51	0	3	0	0	2	5
Enterobacter sp. Bisph1	1	0	0	0	0	9
Metakosakonia massiliensis	7	0	1	0	0	2
Erwinia rhapontici	2	1	0	0	2	5
Pantoea sp. MBLJ3	0	0	0	0	0	10
Hafnia alvei	6	0	1	0	0	3
Rahnella bruchi	8	1	0	0	1	0
Methylococcus capsulatus	1	0	0	0	7	2
Pseudomonas baetica	10	0	0	0	0	0
Pseudomonas versuta	8	0	0	0	0	2
Pseudomonas sp. 313	0	0	0	0	0	10
Pseudomonas sp. G5(2012)	8	1	0	0	0	1
Pseudomonas sp. OV508	8	1	0	0	1	0
Pseudomonas sp. PDC86	9	0	0	0	0	1
Pseudomonas sp. PGPPP2	6	1	0	0	1	2
Dyella-like sp. DHo	7	1	0	0	2	0
Pseudoxanthomonas sp. GM95	8	2	0	0	0	0
Stenotrophomonas sp. HMWF003	1	1	0	0	0	8
Xanthomonas massiliensis	9	0	0	0	0	1
Bdellovibrionales bacterium GWB1_55_8	4	6	0	0	0	0
Opitutus terrae	1	9	0	0	0	0
Ilumatobacter coccineus	0	9	1	0	0	0
Pseudokineococcus lusitanus	1	7	0	0	2	0
Amnibacterium sp. DD4a	3	6	0	0	1	0
Cryobacterium sp. RHLS22-1	4	4	0	0	1	1
Leifsonia sp. Root112D2	8	2	0	0	0	0
Microbacterium aurum	5	2	0	0	2	1
Microbacterium esteraromaticum	7	1	0	0	1	1
Microbacterium maritypicum	8	1	0	0	1	0
Microbacterium trichothecenolyticum	5	3	0	0	2	0
Microbacterium sp. AG1240	6	3	1	0	0	0
Microbacterium sp. MYb62	7	2	0	0	1	0
Microbacterium sp. No. 7	6	2	0	0	2	0
Mycetocola zhadangensis	4	5	0	0	1	0
Arthrobacter sp. 7749	0	10	0	0	0	0
Xylanimicrobium sp. FW10M-9	8	1	0	0	0	1
Sanguibacter gelidistatuariae	4	1	0	0	0	5
Actinoplanes regularis	0	10	0	0	0	0
Catenuloplanes japonicus	0	10	0	0	0	0
Aeromicrobium sp. Root236	4	4	1	0	1	0
Nocardioides sp. CCTCC AB 2018079	1	9	0	0	0	0
Microlunatus soli	1	9	0	0	0	0
Streptomyces sp. e14	0	0	0	0	6	4
Actinobacteria bacterium RBG_16_68_12	0	9	0	0	1	0
Fimbriimonas ginsengisoli	0	8	0	0	0	2
Dehalococcoidia bacterium	1	7	0	0	2	0
uncultured Chloroflexi bacterium HF0200_09I09	0	0	0	6	0	4
Chloroflexi bacterium 54-19	0	8	0	0	1	1
Chloroflexi bacterium OLB15	0	2	0	0	7	1
Deinococcus radiodurans	0	0	0	2	0	8
Paenibacillus sp. FSL R5-0912	9	0	0	0	1	0
Staphylococcus saprophyticus	0	0	0	0	6	4
Enterococcus gilvus	0	0	0	0	0	10
Leuconostoc mesenteroides	2	0	0	0	4	4
Anaerotruncus colihominis	0	0	0	0	9	1
Pelosinus sp. UFO1	10	0	0	0	0	0
Candidatus Saccharibacteria bacterium RIFCSPHIGHO2_12_FULL_42_8	0	1	0	0	7	2
Granulicella mallensis	7	2	0	0	0	0
Terriglobus sp. TAA 43	6	3	0	0	0	0
Acidobacteriia bacterium	0	9	0	0	0	0
Acidobacteriia bacterium SbA2	0	0	0	0	1	8
Elusimicrobia bacterium RIFCSPLOWO2_01_FULL_59_12	0	9	0	0	0	0
uncultured bacterium FPPP_33K14	0	0	0	7	2	0
Chitinophaga niabensis	4	4	0	0	0	1
Chitinophaga sp. CF118	6	2	0	0	1	0
Niabella yanshanensis	4	2	0	0	2	1
Taibaiella sp. KBW10	9	0	0	0	0	0
Chitinophagaceae bacterium K23C18032701	6	2	0	0	0	1
Dyadobacter sp. 50-39	8	1	0	0	0	0
Hymenobacter sp. UV11	1	6	0	0	2	0
Chryseobacterium indoltheticum	6	2	0	0	1	0
Chryseobacterium soldanellicola	9	0	0	0	0	0
Flavobacterium caeni	1	6	0	0	0	2
Flavobacterium saccharophilum	4	3	0	0	2	0
Flavobacterium sp. Fl	7	0	0	0	2	0
Mucilaginibacter rubeus	6	2	0	0	0	1
Mucilaginibacter sp. F01003	8	1	0	0	0	0
Mucilaginibacter sp. OK268	7	1	0	0	1	0
Pedobacter yonginense	6	0	1	0	1	1
Bacteroidetes bacterium 4572_77	0	0	0	0	8	1
Bacteroidetes bacterium 47-18	7	2	0	0	0	0
Bacteroidetes bacterium GWB2_41_8	0	0	0	0	9	0
Fusobacterium necrophorum	0	0	0	0	0	9
Candidatus Entotheonella factor	0	0	0	0	2	7
Brevundimonas sp. Root1279	2	7	0	0	0	0
uncultured alpha proteobacterium HF0130_06E21	0	0	0	0	8	1
Afipia broomeae	2	2	0	0	1	4
Bosea thiooxidans	0	1	0	0	3	5
Bradyrhizobium sp. CCH5-F6	5	1	0	0	0	3
Devosia soli	6	2	0	0	1	0
Pelagibacterium sp. SCN 63-23	4	2	1	0	2	0
Methylobacterium aquaticum	0	2	0	0	4	3
Phyllobacteriaceae bacterium SYSU D60010	2	6	0	0	0	1
Kaistia granuli	6	3	0	0	0	0
Rhizobium sp. BK376	8	1	0	0	0	0
Geminicoccus roseus	3	4	0	0	0	2
Elstera litoralis	0	1	0	0	0	8
Altererythrobacter rigui	0	9	0	0	0	0
Novosphingobium nitrogenifigens	6	2	0	0	1	0
Sphingobium sp. YR768	6	3	0	0	0	0
Sphingomonas jatrophae	5	4	0	0	0	0
Sphingosinicella sp. GL-C-18	2	7	0	0	0	0
Alphaproteobacteria bacterium 65-7	0	9	0	0	0	0
Candidimonas bauzanensis	8	1	0	0	0	0
Pigmentiphaga sp. H8	9	0	0	0	0	0
Paraburkholderia bryophila	8	1	0	0	0	0
Paraburkholderia sp. C35	8	1	0	0	0	0
Paraburkholderia sp. SOS3	8	1	0	0	0	0
Comamonas aquatica	0	0	0	0	7	2
Pseudorhodoferax sp. Leaf265	3	2	0	0	2	2
Variovorax sp. OV700	7	2	0	0	0	0
Variovorax guangxiensis	6	2	0	0	0	1
Duganella sp. CF458	8	1	0	0	0	0
Janthinobacterium sp. 75	7	1	0	0	0	1
Massilia oculi	2	7	0	0	0	0
Massilia sp. YMA4	4	3	0	0	2	0
Undibacterium pigrum	4	3	0	0	1	1
uncultured Desulfobacterales bacterium HF0200_07G10	0	0	0	0	6	3
Candidatus Nitrosoglobus terrae	2	0	0	0	4	3
Pantoea sp. At-9b	1	4	4	0	0	0
Tatumella morbirosei	5	3	1	0	0	0
Rahnella inusitata	8	1	0	0	0	0
Serratia proteamaculans	8	0	0	0	0	1
Yersiniaceae bacterium 2016Iso4	0	0	6	0	0	3
Yersinia enterocolitica	7	0	0	0	0	2
Steroidobacter agariperforans	3	4	0	0	0	2
Perlucidibaca aquatica	0	0	0	0	0	9
Pseudomonas agarici	6	1	0	0	0	2
Pseudomonas daroniae	3	4	0	0	0	2
Pseudomonas grimontii	7	1	0	0	1	0
Pseudomonas sp. B39(2017)	9	0	0	0	0	0
Pseudomonas sp. ICMP 460	9	0	0	0	0	0
Xanthomonas arboricola	4	3	0	0	0	2
uncultured planctomycete 3FN	0	0	0	8	0	1
Singulisphaera acidiphila	0	8	0	0	1	0
Opitutaceae bacterium TSB47	1	5	0	0	2	1
Bifidobacterium hapali	0	0	0	0	9	0
Corynebacterium matruchotii	0	0	0	0	6	3
Mycobacterium sp. Root135	1	8	0	0	0	0
Mycobacterium sp. Root265	4	4	1	0	0	0
Williamsia sp. 1135	7	2	0	0	0	0
Cellulomonas sp. KRMCY2	3	4	0	0	2	0
Phycicoccus cremeus	0	9	0	0	0	0
Phycicoccus sp. Soil803	0	9	0	0	0	0
Agreia pratensis	7	1	0	0	1	0
Agreia sp. VKM Ac-1783	8	1	0	0	0	0
Cryobacterium sp. Hh39	7	2	0	0	0	0
Cryobacterium sp. SO1	5	4	0	0	0	0
Cryobacterium sp. Sr47	2	7	0	0	0	0
Curtobacterium sp. MCLR17_007	1	8	0	0	0	0
Glaciibacter superstes	6	2	0	0	1	0
uncultured Microbacterium sp.	5	2	0	1	1	0
Microbacterium oleivorans	3	2	0	0	2	2
Microbacterium sp. CGR2	9	0	0	0	0	0
Microbacterium sp. TNHR37B	7	2	0	0	0	0
Micrococcales bacterium 72-143	5	4	0	0	0	0
Actinoplanes derwentensis	0	9	0	0	0	0
Actinoplanes sp. TFC3	0	9	0	0	0	0
Nocardioides terrae	1	7	0	0	1	0
Nocardioides sp. WSJ-1	0	9	0	0	0	0
Sporichthya polymorpha	0	9	0	0	0	0
Streptomyces sp. Tu6071	1	1	0	1	3	3
Capsulimonas corticalis	0	7	0	0	2	0
Candidatus Thermofonsia Clade 2 bacterium	0	7	0	0	0	2
Parageobacillus thermoglucosidasius	0	0	0	0	3	6
Paenibacillus sp. YN15	1	8	0	0	0	0
Lactobacillus brevis	0	0	0	0	4	5
Lactobacillus iners	0	0	0	0	6	3
Streptococcus intermedius	0	0	0	0	5	4
Clostridium acetireducens	0	0	0	0	6	3
uncultured Blautia sp.	0	0	0	0	0	9
Dorea longicatena	0	0	0	0	2	7
Acidipila dinghuensis	8	0	0	0	0	0
uncultured bacterium 4050020-J15	0	0	0	0	3	5
Bacteroides fragilis	1	0	0	0	5	2
Chitinophaga sp. K20C18050901	6	2	0	0	0	0
Chitinophaga sp. YR573	5	2	0	0	1	0
Chitinophaga sp. YR627	7	1	0	0	0	0
Niastella vici	3	3	0	0	2	0
Chitinophagaceae bacterium PMP191F	4	2	0	0	1	1
Dyadobacter jejuensis	5	2	0	0	1	0
Dyadobacter jiangsuensis	6	1	0	0	1	0
Chryseobacterium bovis	5	1	0	0	2	0
Chryseobacterium sp. Leaf405	6	1	0	0	1	0
Flavobacterium kingsejongi	6	0	0	0	2	0
Mucilaginibacter sp. BJC16-A31	7	1	0	0	0	0
Mucilaginibacter sp. ZH6	6	2	0	0	0	0
Mucilaginibacter sp. ZR32	7	1	0	0	0	0
Pedobacter glucosidilyticus	5	1	0	0	2	0
Pedobacter soli	6	0	0	0	2	0
Sphingobacteriales bacterium 46-32	2	3	0	0	2	1
Rhodohalobacter sp. SW132	0	0	0	0	3	5
Gemmatimonas aurantiaca	0	7	0	0	1	0
Gemmatimonadetes bacterium SCN 70-22	0	8	0	0	0	0
Candidatus Nitrospira nitrosa	0	0	0	0	0	8
Nitrospira moscoviensis	0	1	0	0	3	4
Nitrospira sp. SG-bin1	0	0	0	0	0	8
Brevundimonas sp. Root1423	1	6	0	0	1	0
Caulobacter sp. UNC358MFTsu5.1	5	3	0	0	0	0
Caedibacter sp. 38-128	0	0	0	0	2	6
Aureimonas sp. Leaf454	1	6	0	0	1	0
Ochrobactrum pseudogrignonense	2	1	0	0	0	5
Enterovirga rhinocerotis	2	5	0	0	1	0
Methylobacterium sp.	2	6	0	0	0	0
Methylobacterium sp. GXS13	0	8	0	0	0	0
Agrobacterium rhizogenes	7	1	0	0	0	0
Agrobacterium fabrum	1	1	0	0	5	1
Neorhizobium galegae	7	1	0	0	0	0
Rhizobium sp. NAU-18	6	2	0	0	0	0
Rhizobiaceae bacterium	4	4	0	0	0	0
Rhizobiaceae bacterium CPCC 101076	1	6	0	0	1	0
Pseudolabrys taiwanensis	0	8	0	0	0	0
Rhodobacterales bacterium 32-66-9	0	0	0	0	2	6
Dankookia rubra	1	4	0	0	2	1
Granulibacter bethesdensis	5	2	0	0	1	0
Roseomonas aerilata	2	2	1	0	1	2
Rhodospirillales bacterium 20-64-7	4	2	0	0	2	0
Rhodospirillales bacterium 70-18	3	2	0	0	2	1
Novosphingobium malaysiense	3	3	0	0	2	0
Novosphingobium pentaromativorans	6	2	0	0	0	0
Novosphingobium sp. NDB2Meth1	6	1	0	0	1	0
Sphingobium sp.	5	3	0	0	0	0
Sphingobium sp. LB126	1	7	0	0	0	0
Sphingobium sp. RAC03	7	1	0	0	0	0
Sphingomonas mali	3	5	0	0	0	0
Sphingomonas phyllosphaerae	3	4	0	0	1	0
Sphingomonas soli	4	4	0	0	0	0
Sphingomonas sp. Root710	4	4	0	0	0	0
Burkholderia sp. AU4i	0	0	0	0	5	3
Burkholderia plantarii	8	0	0	0	0	0
Pandoraea sp. ISTKB	6	1	0	0	1	0
Paraburkholderia silvatlantica	7	1	0	0	0	0
Comamonas sp. JUb58	7	1	0	0	0	0
Ramlibacter tataouinensis	1	6	0	0	1	0
Variovorax sp. PMC12	5	3	0	0	0	0
Duganella sp. BK054	4	3	0	0	0	1
Janthinobacterium sp. 61	6	2	0	0	0	0
Janthinobacterium sp. BJB304	7	1	0	0	0	0
Janthinobacterium sp. HH106	7	1	0	0	0	0
Janthinobacterium sp. RA13	8	0	0	0	0	0
Massilia alkalitolerans	2	5	0	0	1	0
Massilia sp. WG5	7	1	0	0	0	0
Paucibacter toxinivorans	2	2	0	0	0	4
Nitrosospira multiformis	2	0	0	0	4	2
Betaproteobacteria bacterium RIFCSPLOWO2_12_FULL_62_13	0	8	0	0	0	0
Sandaracinaceae bacterium	0	8	0	0	0	0
Enhygromyxa salina	1	5	0	0	2	0
Deltaproteobacteria bacterium RBG_16_71_12	0	7	0	0	1	0
Cellvibrio sp. PSBB006	3	2	0	0	1	2
Arhodomonas aquaeolei	0	1	0	0	3	4
Citrobacter amalonaticus	4	0	3	0	0	1
Enterobacter sp. AG5470	0	0	0	0	0	8
Enterobacter sp. EA-1	0	0	0	0	0	8
Erwinia typographi	6	2	0	0	0	0
Pantoea conspicua	0	1	3	0	0	4
Pantoea sp. GL120224-02	0	5	1	0	0	2
Xenorhabdus cabanillasii	0	8	0	0	0	0
Rahnella sp. Larv3_ips	7	1	0	0	0	0
Serratia plymuthica	7	1	0	0	0	0
Yersinia pseudotuberculosis	2	0	0	0	0	6
Halovibrio sp. YL5-2	0	0	0	0	3	5
Kangiella spongicola	0	0	0	0	7	1
Acinetobacter sp. ANC 4173	8	0	0	0	0	0
Pseudomonas alcaligenes	5	1	0	0	1	1
Pseudomonas asplenii	8	0	0	0	0	0
Pseudomonas libanensis	8	0	0	0	0	0
Pseudomonas koreensis	6	2	0	0	0	0
Pseudomonas kuykendallii	5	2	0	0	1	0
Pseudomonas moorei	7	1	0	0	0	0
Pseudomonas sp. LAB-08	8	0	0	0	0	0
Pseudomonas sp. OV081	5	1	0	0	0	2
Pseudomonas sp. R5-89-07	8	0	0	0	0	0
Pseudomonas sp. RIT-PI-a	0	8	0	0	0	0
Stenotrophomonas acidaminiphila	0	5	0	0	1	2
Isosphaeraceae bacterium GM2012	0	7	0	0	1	0
Planctomycetaceae bacterium	0	6	0	0	0	2
Opitutaceae bacterium TAV5	1	7	0	0	0	0
Pedosphaera sp. Tous-C6FEB	0	8	0	0	0	0
Thermobispora bispora	0	0	0	0	8	0
Actinomyces naeslundii	4	0	0	0	3	1
Actinomyces sp.	0	7	0	0	1	0
Bifidobacterium thermophilum	0	0	0	0	7	1
Corynebacterium variabile	0	3	0	0	4	1
Rhodococcus sp. 06-1477-1B	4	2	0	0	2	0
Cellulomonas sp. HLT2-17	3	5	0	0	0	0
Cellulomonas sp. Leaf334	1	7	0	0	0	0
Phycicoccus jejuensis	0	5	0	0	2	1
Agromyces sp. Soil535	6	2	0	0	0	0
Cryobacterium sp. MDB2-B	6	1	0	0	1	0
Curtobacterium flaccumfaciens	4	2	0	0	2	0
Frigoribacterium sp. Leaf186	1	4	0	0	0	3
Herbiconiux sp. YR403	6	2	0	0	0	0
Microbacterium enclense	3	3	0	0	2	0
Microbacterium sp. SZ1	5	1	0	0	0	2
Microbacterium sp. XT11	6	1	0	0	1	0
Rathayibacter rathayi	7	1	0	0	0	0
Subtercola sp. Z020	4	2	0	0	1	1
Arthrobacter sp. Hz2	0	1	0	0	2	5
Sanguibacter suarezii	3	1	0	0	0	4
Aeromicrobium marinum	3	4	0	0	1	0
Aeromicrobium sp. Root344	4	3	0	0	1	0
Marmoricola sp. Leaf446	0	7	0	0	1	0
Nocardioides exalbidus	0	8	0	0	0	0
Propionibacterium sp. JV5	0	0	0	0	7	1
Actinobacteria bacterium 66_15	0	0	0	7	0	1
Actinobacteria bacterium 13_2_20CM_68_14	0	8	0	0	0	0
Meiothermus ruber	0	0	0	0	0	8
Listeria grayi	0	0	0	0	5	3
Lactobacillus sanfranciscensis	0	0	0	0	2	6
Clostridium sp. KNHs205	6	2	0	0	0	0
[Clostridium] cellulosi	0	0	0	0	5	3
Centipeda periodontii	0	0	0	8	0	0
Granulicella sibirica	5	2	0	0	0	0
Acidobacteriaceae bacterium TAA166	5	1	0	0	0	1
Bryobacter aggregatus	1	6	0	0	0	0
Candidatus Sulfopaludibacter sp. SbA4	0	6	1	0	0	0
Acidobacteria bacterium 13_1_20CM_3_53_8	0	6	0	0	0	1
Bacteroides ovatus	0	0	0	0	0	7
Bacteroides sp. 3_1_33FAA	0	0	0	0	6	1
Arachidicoccus sp. KIS59-12	6	0	0	0	1	0
[Flexibacter] sp. ATCC 35208	6	1	0	0	0	0
Flavisolibacter tropicus	2	2	0	0	2	1
Hydrobacter penzbergensis	0	0	0	0	5	2
Lacibacter sp. TTM-7	3	4	0	0	0	0
Chitinophagaceae bacterium HME-24	7	0	0	0	0	0
Larkinella rosea	2	5	0	0	0	0
Flammeovirga yaeyamensis	0	0	0	0	1	6
Hymenobacter roseosalivarius	1	1	0	0	4	1
Hymenobacter sedentarius	0	6	0	0	1	0
Hymenobacter sp. IS2118	1	6	0	0	0	0
Chryseobacterium nakagawai	7	0	0	0	0	0
Flavobacterium columnare	3	0	1	0	2	1
Flavobacterium cutihirudinis	6	0	0	0	1	0
Flavobacterium faecale	7	0	0	0	0	0
Flavobacterium hydatis	6	0	0	0	0	1
Flavobacterium nitrogenifigens	7	0	0	0	0	0
Flavobacterium sp. 245	7	0	0	0	0	0
Flavobacterium sp. 270	6	1	0	0	0	0
Flavobacterium sp. IMCC34759	6	0	0	0	1	0
Flavobacterium sp. YO64	7	0	0	0	0	0
Flavobacteriaceae bacterium	5	2	0	0	0	0
Flavobacteriaceae bacterium CRH	7	0	0	0	0	0
Flavobacteriaceae bacterium YIM 102668	0	0	7	0	0	0
Mucilaginibacter oryzae	7	0	0	0	0	0
Pedobacter arcticus	4	1	0	0	2	0
Sphingobacteriaceae bacterium DW12	7	0	0	0	0	0
Bacteriodetes bacterium	1	3	0	0	3	0
Bacteroidetes bacterium 37-13	0	4	1	0	1	1
Bacteroidetes bacterium 43-93	2	5	0	0	0	0
Fusobacterium mortiferum	0	0	0	0	0	7
Caulobacter radicis	6	1	0	0	0	0
Caulobacter sp. 774	6	0	0	0	1	0
Phenylobacterium sp. SCN 70-31	2	4	0	0	1	0
Bradyrhizobium diazoefficiens	0	1	0	0	2	4
Bradyrhizobium sp. Ai1a-2	0	1	0	0	3	3
Bradyrhizobium sp. th.b2	0	1	0	0	3	3
Ochrobactrum anthropi	2	0	0	0	2	3
Chelatococcus asaccharovorans	2	3	0	0	1	1
Devosia sp. 67-54	1	6	0	0	0	0
Devosia sp. CM5-1	5	2	0	0	0	0
Pelagibacterium sp. SCN 64-44	2	3	0	0	2	0
Methylobacterium phyllostachyos	1	5	0	0	0	1
Methylobacterium sp. B4	1	2	0	0	2	2
Pleomorphomonas oryzae	0	5	0	0	1	1
Aquamicrobium sp. LC103	4	1	0	0	2	0
Mesorhizobium sp. Pch-S	0	0	0	0	4	3
Agrobacterium genomosp. 1	6	1	0	0	0	0
Neorhizobium sp. S3-V5DH	4	0	0	0	3	0
Rhizobium album	3	2	0	0	1	1
Rhizobium etli	1	2	0	0	3	1
Rhizobium sp. AC27/96	6	1	0	0	0	0
Rhizobium sp. ACO-34A	6	1	0	0	0	0
Rhizobium sp. RU36D	5	1	0	0	0	1
Rhizobium sp. YR519	5	1	0	0	0	1
Ketogulonicigenium vulgare	6	1	0	0	0	0
Acidisphaera rubrifaciens	3	2	1	0	0	1
Roseomonas deserti	4	3	0	0	0	0
Novosphingobium sp. MBES04	6	1	0	0	0	0
Novosphingobium sp. PC22D	3	3	0	0	0	1
Sphingobium phenoxybenzoativorans	4	3	0	0	0	0
Sphingomonas montana	1	6	0	0	0	0
Sphingomonas sp. 67-41	1	2	0	0	2	2
Sphingomonas sp. K2R01-6	4	3	0	0	0	0
Sphingomonas sp. Root241	1	6	0	0	0	0
Sphingomonas sp. TZW2008	1	5	0	0	1	0
Sphingomonas sp. Y57	5	2	0	0	0	0
Sphingopyxis macrogoltabida	3	4	0	0	0	0
Sphingomonadaceae bacterium	1	3	0	0	2	1
Alphaproteobacteria bacterium 32-64-14	0	7	0	0	0	0
Alphaproteobacteria bacterium 65-37	0	2	0	0	5	0
Orrella dioscoreae	5	2	0	0	0	0
Caballeronia arationis	4	3	0	0	0	0
Ralstonia mannitolilytica	1	1	0	0	2	3
Trinickia caryophylli	5	1	0	0	1	0
Acidovorax caeni	4	0	0	0	1	2
Acidovorax delafieldii	1	1	0	0	2	3
Comamonas terrigena	2	2	0	0	1	2
Polaromonas sp. OV174	3	2	1	0	1	0
Polaromonas sp. SP1	1	5	0	0	1	0
Variovorax sp. BK119	4	2	0	0	0	1
Variovorax sp. JS1663	5	2	0	0	0	0
Variovorax sp. WDL1	4	2	0	0	1	0
Collimonas arenae	6	1	0	0	0	0
Duganella sp. Root1480D1	5	2	0	0	0	0
Herbaspirillum sp. BH-1	7	0	0	0	0	0
Janthinobacterium sp. YR213	6	1	0	0	0	0
Massilia sp. BSC265	4	3	0	0	0	0
Rhizobacter sp. S-16	1	6	0	0	0	0
Burkholderiales bacterium RIFCSPLOWO2_02_FULL_57_36	3	3	0	0	0	1
Neisseria gonorrhoeae	1	0	0	0	5	1
Betaproteobacteria bacterium RIFCSPLOWO2_02_64_14	0	6	0	0	0	1
Chondromyces crocatus	1	5	0	0	1	0
Polyangiaceae bacterium UTPRO1	0	7	0	0	0	0
Cellvibrio japonicus	3	1	0	0	0	3
Citrobacter portucalensis	0	0	0	0	1	6
Enterobacter cancerogenus	2	1	1	0	0	3
Enterobacter sp. R4-368	0	0	0	0	0	7
Kosakonia sp. S29	5	0	0	0	0	2
Raoultella ornithinolytica	1	1	0	0	0	5
Erwinia persicina	1	1	0	0	3	2
Pantoea deleyi	0	0	1	0	0	6
Pantoea sp. AG702	0	7	0	0	0	0
Pantoea sp. ARC607	0	0	0	0	1	6
Pantoea sp. CFSAN033090	0	0	0	0	1	6
Pantoea sp. YU22	0	1	6	0	0	0
Rahnella sp. AN3-3W3	6	1	0	0	0	0
Rahnella sp. RFA10(1/100)	5	0	0	0	2	0
Acinetobacter sp.	4	1	0	0	2	0
Moraxella osloensis	0	0	0	0	3	4
Pseudomonas flavescens	2	4	0	0	0	1
Pseudomonas argentinensis	1	1	0	0	2	3
Pseudomonas entomophila	6	0	0	0	0	1
Pseudomonas gingeri	6	0	1	0	0	0
Pseudomonas kilonensis	5	1	0	0	0	1
Pseudomonas sp. 24 E 13	7	0	0	0	0	0
Pseudomonas sp. 2822-15	7	0	0	0	0	0
Pseudomonas sp. 58 R 12	6	1	0	0	0	0
Pseudomonas sp. B10	7	0	0	0	0	0
Pseudomonas sp. GL93	7	0	0	0	0	0
Pseudomonas sp. Irchel 3H9	6	0	0	0	1	0
Pseudomonas sp. MWU13-2860	5	0	0	0	1	1
Pseudomonas sp. NFIX28	5	0	0	0	0	2
Pseudomonas sp. NZIPFR-PS5	7	0	0	0	0	0
Pseudomonas sp. OV577	6	0	0	0	0	1
Pseudomonas sp. R9.37	6	0	0	0	0	1
Pseudomonas sp. RIT 411	0	0	0	0	0	7
Pseudomonas sp. TMW 2.1634	1	0	0	0	0	6
Pseudomonas sp. WPR_5_2	7	0	0	0	0	0
Rhodanobacter sp.	6	1	0	0	0	0
Rudaea cellulosilytica	0	1	0	0	3	3
Arenimonas composti	0	7	0	0	0	0
Paludisphaera borealis	0	6	0	0	0	1
Singulisphaera sp. GP187	0	7	0	0	0	0
Planctomyces sp. SH-PL14	0	7	0	0	0	0
Planctomycetaceae bacterium SCGC AG-212-F19	0	7	0	0	0	0
Verrucomicrobium sp. BvORR106	2	5	0	0	0	0
uncultured Spirochaetales bacterium HF0500_06B09	0	0	0	0	2	5
Actinomyces oris	0	0	0	0	5	2
Millisia brevis	1	2	0	0	1	3
Frankia sp. Iso899	0	6	0	0	1	0
Antricoccus suffuscus	1	5	0	0	1	0
Jiangella muralis	5	1	0	0	1	0
Cellulomonas sp. A375-1	2	3	0	0	2	0
Cellulomonas sp. HZM	5	1	0	0	1	0
Cellulomonas sp. WB94	4	2	0	0	1	0
Phycicoccus sp. Soil802	0	7	0	0	0	0
Agreia bicolorata	6	1	0	0	0	0
Agromyces sp. CF514	4	3	0	0	0	0
Cryobacterium sp. Sr8	2	5	0	0	0	0
Curtobacterium sp. 314Chir4.1	4	1	1	0	0	1
Curtobacterium sp. PhB115	1	6	0	0	0	0
Frigoribacterium sp. Leaf164	2	4	0	0	0	1
Frigoribacterium sp. RIT-PI-h	1	6	0	0	0	0
Leifsonia sp. 21MFCrub1.1	2	1	0	0	2	2
Leifsonia sp. Leaf325	4	2	0	0	1	0
Leifsonia sp. Root4	3	3	0	0	0	1
Leucobacter luti	4	1	0	0	2	0
Lysinimonas sp. 2DFWR-13	4	3	0	0	0	0
Microbacterium hominis	4	2	0	0	0	1
Microbacterium sp. ABRD_28	2	1	0	0	3	1
Microbacterium sp. C448	2	1	0	0	4	0
Microbacterium sp. Leaf151	1	6	0	0	0	0
Microbacterium sp. LEMMJ01	7	0	0	0	0	0
Microbacterium sp. MYb45	6	1	0	0	0	0
Microbacterium sp. URHA0036	5	0	0	1	0	1
Microterricola viridarii	5	2	0	0	0	0
Plantibacter sp. MMLR14_011	5	2	0	0	0	0
Pseudoclavibacter sp. Z016	4	0	0	0	0	3
Krasilnikoviella flava	1	6	0	0	0	0
Actinoplanes italicus	0	7	0	0	0	0
Actinoplanes missouriensis	0	6	0	0	1	0
Actinoplanes utahensis	0	7	0	0	0	0
Micromonospora sp. CNZ303	0	1	0	0	3	3
Kribbella sp. VKM Ac-2568	1	6	0	0	0	0
Nocardioides sediminis	0	7	0	0	0	0
Nocardioides terrigena	0	6	0	0	1	0
Nocardioides sp. CF479	0	6	0	0	1	0
Nocardioides sp. Iso805N	1	6	0	0	0	0
Auraticoccus monumenti	1	4	0	0	2	0
Raineyella antarctica	0	1	0	0	5	1
Actinocrispum wychmicini	5	2	0	0	0	0
Actinomycetospora succinea	1	5	0	0	1	0
Pseudonocardia sp. 73-21	0	5	0	0	0	2
Candidatus Chloroploca sp. Khr17	0	0	0	0	0	7
Microcystis aeruginosa	2	0	0	0	1	4
Anoxybacillus sp. BCO1	0	0	0	0	6	1
Caldalkalibacillus thermarum	0	0	0	0	4	3
Geobacillus stearothermophilus	0	0	0	0	2	5
Staphylococcus sciuri	0	0	0	0	4	3
Enterococcus gallinarum	0	0	0	0	2	5
Lactobacillus pentosus	0	0	0	0	6	1
Streptococcus suis	0	0	0	0	6	1
Clostridium magnum	0	1	0	0	4	2
Tyzzerella nexilis	0	0	0	0	2	5
Lachnospiraceae bacterium Marseille-P3773	7	0	0	0	0	0
Selenomonas noxia	0	0	0	0	5	2
Sporomusa malonica	6	1	0	0	0	0
Thermotoga sp. TBYP3.1.4.1	0	0	0	0	5	2
Patescibacteria group bacterium	1	3	0	0	2	1
bacterium SCN 62-11	0	3	0	0	0	4
Pyrinomonas methylaliphatogenes	0	6	0	0	0	0
Bacteroides caccae	0	0	0	0	3	3
Bacteroides plebeius	0	0	0	0	1	5
Prevotella bryantii	0	0	0	0	6	0
Tannerella sp. oral taxon HOT-286	0	3	1	0	2	0
Arachidicoccus sp. BS20	5	0	0	0	1	0
Asinibacterium sp. OR43	0	1	0	0	2	3
Chitinophaga costaii	5	0	0	0	1	0
Chitinophaga parva	5	1	0	0	0	0
Chitinophaga sancti	4	2	0	0	0	0
Flavihumibacter solisilvae	3	2	0	0	1	0
Niastella populi	2	4	0	0	0	0
Niastella yeongjuensis	4	2	0	0	0	0
Pseudobacter ginsenosidimutans	5	1	0	0	0	0
Sediminibacterium sp. FEMGT703S	0	0	0	0	2	4
Arcicella aurantiaca	1	2	0	0	2	1
Leadbetterella byssophila	1	1	0	0	4	0
Spirosoma linguale	1	1	0	0	1	3
Spirosoma radiotolerans	1	4	1	0	0	0
Chryseolinea sp. KIS68-18	2	4	0	0	0	0
Chryseobacterium formosense	6	0	0	0	0	0
Chryseobacterium indologenes	4	0	0	0	2	0
Chryseobacterium taklimakanense	1	0	0	0	5	0
Chryseobacterium sp. Leaf404	3	1	0	0	1	1
Flavobacterium arcticum	5	1	0	0	0	0
Flavobacterium fluvii	3	0	0	0	0	3
Flavobacterium sp. KJJ	4	0	0	0	1	1
Flavobacterium sp. ov086	5	0	0	0	1	0
Lutibacter sp. SM1352	0	1	0	5	0	0
[truncated: 5,161 more rows]
