# Supplementary material for: Comparative Microbiome Study of Mummified Peach Fruits by Metagenomics and Metatranscriptomics
Source: Plants (Basel). 2020 Aug 18;9(8):1052. doi: 10.3390/plants9081052 (PMC7464454; doi:10.3390/plants9081052)
Supplement: Supplementary file 1 [file plants-09-01052-s001.zip › Table S3.xlsx]

## Sheet: Species
Table S3. The number of reads associated with viruses in six different libraries.
The number of reads associated with viruses in each library according to phylum.
Virus species	D1	D4	D7	R1	R4	R7
Pseudomonas phage OBP	1	3	15	1	20	1431
Sclerotinia sclerotiorum ourmia-like virus 1 RNA 1	0	0	0	4	486	64
Sclerotinia sclerotiorum ourmia-like virus 2 RNA 1	0	0	0	1	741	37
uncultured Caudovirales phage	4	0	1	0	0	22
Macrophomina phaseolina hypovirus 1	0	0	0	0	1	22
Penicillium janczewskii Beauveria bassiana-like virus 1	0	0	0	0	0	17
Halorubrum phage GNf2	0	0	0	0	11	14
Setosphaeria turcica hypovirus 1	0	0	0	0	2	14
uncultured organism	10	6	1	0	3	10
Cronobacter phage vB_CsaM_GAP32	4	0	0	0	0	9
Botrytis botoulivirus	0	0	0	0	14	9
Combu positive-strand RNA mycovirus	0	0	0	0	46	7
Cryphonectria hypovirus 1	0	0	0	0	0	7
Sphaeropsis sapinea RNA virus 1	0	0	0	0	0	7
Trichoderma asperellum hypovirus 1	0	0	0	0	0	5
Shuangao noda-like virus 1	0	0	0	0	0	5
Cryphonectria hypovirus 4	0	0	0	0	1	4
Halovirus HRTV-4	0	0	0	0	0	4
Pseudomonas virus Andromeda	193	6	0	0	1	3
Erythrobacter phage vB_EliS_R6L	0	0	0	0	4	3
Aspergillus neoniger ourmia-like virus 1	0	0	0	0	2	3
Phomopsis longicolla RNA virus 1	0	0	0	0	1	3
Sphingomonas phage Scott	3	0	0	0	0	2
Serratia phage Eta	0	0	0	0	9	2
Salicola phage CGphi29	0	0	0	0	5	2
Enterobacter phage phiEap-2	0	0	0	0	4	2
environmental Halophage eHP-4	0	0	0	0	3	2
uncultured prokaryote	0	2	0	0	2	2
Erwinia phage vB_EamM_Joad	0	0	0	0	1	2
Fusarium graminearum hypovirus 1	0	0	0	0	1	2
Pseudomonas virus EL	0	1	0	0	0	2
Klebsiella virus KP15	0	0	0	0	0	2
Yersinia phage fEV-1	0	0	0	0	0	2
Thermus phage TSP4	0	0	0	0	0	2
Nitrincola phage 1M3-16	0	0	0	0	0	2
Fusarium graminearum dsRNA mycovirus-1	0	0	0	0	0	2
Ceratobasidium hypovirus-like	0	0	0	0	0	2
Aspergillus foetidus slow virus 1	0	0	0	0	0	2
Sclerotinia sclerotiorum deltaflexivirus 2	0	0	0	0	0	2
environmental Halophage eHP-28	0	0	0	0	0	2
environmental Halophage eHP-34	0	0	0	0	0	2
Halovirus HGTV-1	0	0	0	0	0	2
Pseudomonas virus Bf7	186	4	0	0	2	1
Acinetobacter phage ABPH49	105	2	0	0	3	1
Ralstonia phage RSJ2	18	0	0	0	0	1
Caulobacter phage Cd1	4	0	0	0	0	1
Salmonella phage Munch	2	0	0	0	0	1
Pseudomonas phage 201phi2-1	1	1	0	0	1	1
Yersinia phage fHe-Yen9-03	1	0	0	0	0	1
Sclerotinia sclerotiorum umbra-like virus 3	0	0	0	37	962	1
environmental Halophage eHP-27	0	0	0	0	3	1
Enterobacteria phage vB_KleM-RaK2	0	0	0	0	1	1
Vibrio phage VvAW1	0	0	0	0	1	1
Wuhan insect virus 14	0	0	0	0	1	1
Sclerotinia homoeocarpa fusarivirus 1	0	0	0	0	1	1
environmental Halophage eHP-18	0	0	0	0	1	1
environmental Halophage eHP-20	0	0	0	0	1	1
Halovirus HVTV-1	0	0	0	0	1	1
Penicillium waksmanii metavirus 1	0	0	3	0	0	1
Pseudomonas phage PPpW-3	0	1	0	0	0	1
Shewanella phage SppYZU01	0	1	0	0	0	1
Escherichia phage PBECO 4	0	0	0	0	0	1
Halobacterium virus phiH	0	0	0	0	0	1
Escherichia phage phT4A	0	0	0	0	0	1
Aeromonas phage Aswh_1	0	0	0	0	0	1
Shewanella phage SFCi1	0	0	0	0	0	1
Synechococcus phage S-T4	0	0	0	0	0	1
Thermus phage YS40_Isch	0	0	0	0	0	1
Siphoviridae environmental samples	0	0	0	0	0	1
EBPR siphovirus 2	0	0	0	0	0	1
Microviridae sp.	0	0	0	0	0	1
Pyricularia oryzae ourmia-like virus 2	0	0	0	0	0	1
Colletotrichum higginsianum non-segmented dsRNA virus 1	0	0	0	0	0	1
Pseudomonas phage phiAH14b	0	0	0	0	0	1
environmental Halophage eHP-10	0	0	0	0	0	1
Halovirus HCTV-5	0	0	0	0	0	1
Halovirus HSTV-1	0	0	0	0	0	1
1-butene synthase expression construct pBbS5k-bs1	0	0	0	0	0	1
Shuttle vector pLPV111	0	0	0	0	0	1
Caulobacter phage Percy	27	0	0	0	0	0
Erwinia phage vB_EamP-S6	15	0	0	0	1	0
uncultured Mediterranean phage uvMED	12	1	0	0	1	0
Cronobacter virus CR9	12	0	0	0	1	0
Pseudomonas phage YMC11/06/C171_PPU_BP	9	0	0	0	0	0
Burkholderia virus BcepF1	6	0	0	0	0	0
Cronobacter virus PBES02	5	0	0	0	0	0
Curvibacter phage P26059B	5	0	0	0	0	0
Myoviridae sp.	4	1	0	0	0	0
Burkholderia virus BcepNazgul	4	0	0	0	0	0
Serratia phage MTx	4	0	0	0	0	0
Vibrio phage 11895-B1	4	0	0	0	0	0
Cronobacter virus GAP31	4	0	0	0	0	0
Xanthomonas phage phi Xc10	4	0	0	0	0	0
Burkholderia virus AH2	4	0	0	0	0	0
Ralstonia phage RP31	3	1	0	0	0	0
Ralstonia phage RSP15	3	0	0	0	0	0
Erwinia phage Cronus	3	0	0	0	0	0
Escherichia virus 4MG	3	0	0	0	0	0
Cotesia congregata bracovirus	3	0	0	0	0	0
Ralstonia virus RSL2	2	0	0	0	0	0
Xanthomonas phage XacN1	2	0	0	0	0	0
Pectobacterium phage vB_PatM_CB7	2	0	0	0	0	0
Klebsiella phage vB_KpnM_BIS47	2	0	0	0	0	0
Proteus phage Mydo	2	0	0	0	0	0
Ralstonia phage RS-PII-1	2	0	0	0	0	0
Xylella phage Paz	2	0	0	0	0	0
Pseudomonas phage Nerthus	2	0	0	0	0	0
Streptomyces virus phiHau3	2	0	0	0	0	0
Clavibacter virus CMP1	2	0	0	0	0	0
Achromobacter phage phiAxp-2	1	1	0	0	0	0
Pseudomonas phage Lana	1	1	0	0	0	0
Ralstonia virus RSF1	1	0	0	0	0	0
Pseudomonas phage PhiPA3	1	0	0	0	0	0
Salmonella phage 40	1	0	0	0	0	0
Vibrio phage 1.170.O._10N.261.52.C3	1	0	0	0	0	0
Cronobacter virus CR3	1	0	0	0	0	0
Pectobacterium virus phiTE	1	0	0	0	0	0
Salmonella virus SSE121	1	0	0	0	0	0
Raoultella phage Ro1	1	0	0	0	0	0
Escherichia virus FV3	1	0	0	0	0	0
Aeromonas phage CF7	1	0	0	0	0	0
Providencia phage vB_PstP_Stuart	1	0	0	0	0	0
Yersinia phage vB_YenP_ISAO8	1	0	0	0	0	0
Marinomonas phage CB5A	1	0	0	0	0	0
Salmonella virus FSL SP-058	1	0	0	0	0	0
Microbacterium virus Min1	1	0	0	0	0	0
Pseudomonas phage Psp6	1	0	0	0	0	0
Acanthamoeba castellanii medusavirus	1	0	0	0	0	0
Pyricularia oryzae ourmia-like virus 3	0	0	0	0	23	0
Sclerotinia sclerotiorum fusarivirus 1	0	0	0	0	15	0
Asian prunus virus 2	0	0	0	0	14	0
Trichoderma harzianum ambiguivirus 1	0	0	0	0	6	0
Zygosaccharomyces bailii virus Z	0	0	0	0	5	0
Apple chlorotic leaf spot virus	0	0	0	0	5	0
Pseudomonas phage Phabio	0	66	0	0	2	0
Caudovirales sp.	0	19	0	0	2	0
Siphoviridae sp.	0	4	0	0	2	0
Bordetella phage vB_BbrM_PHB04	0	1	0	0	2	0
Actinomyces virus Av1	0	0	0	0	2	0
Pontimonas phage phiPsal1	0	0	0	0	2	0
Pseudomonas virus PAE1	0	0	0	0	2	0
Sweet potato symptomless virus 1	0	0	0	0	2	0
Pyricularia oryzae ourmia-like virus 1	0	0	0	0	2	0
Bell pepper alphaendornavirus	0	0	0	0	2	0
Diaporthe ambigua RNA virus 1	0	0	0	0	2	0
Watermelon crinkle leaf-associated virus 1	0	0	0	0	2	0
Magnaporthe oryzae RNA virus	0	0	0	0	2	0
Beta vulgaris mitovirus 1	0	1	1	0	1	0
Arthrobacter phage Wilde	0	1	0	0	1	0
Bacillus virus G	0	0	0	0	1	0
Flavobacterium phage FL-1	0	0	0	0	1	0
Escherichia phage vB_EcoM_Goslar	0	0	0	0	1	0
Halobacterium virus ChaoS9	0	0	0	0	1	0
Acinetobacter phage vB_AbaM_B9	0	0	0	0	1	0
Halovirus HRTV-8	0	0	0	0	1	0
Lake Baikal phage Baikal-20-5m-C28	0	0	0	0	1	0
Pectobacterium phage DU_PP_IV	0	0	0	0	1	0
Pseudomonas phage PspYZU08	0	0	0	0	1	0
Ralstonia phage DU_RP_I	0	0	0	0	1	0
Klebsiella phage KP8	0	0	0	0	1	0
Methylophilales phage HIM624-A	0	0	0	0	1	0
Vibrio virus VpV262	0	0	0	0	1	0
Corynebacterium phage Kimchi1738	0	0	0	0	1	0
Nonlabens virus P12024L	0	0	0	0	1	0
Propionibacterium phage PA1-14	0	0	0	0	1	0
Salmonella phage Segz_1	0	0	0	0	1	0
Streptomyces phage EGole	0	0	0	0	1	0
Anoxybacillus phage A403	0	0	0	0	1	0
Arthrobacter phage Yang	0	0	0	0	1	0
Bifidobacterium phage PMBT6	0	0	0	0	1	0
Croceibacter phage P2559S	0	0	0	0	1	0
Rhodococcus phage Grayson	0	0	0	0	1	0
uncultured Mediterranean phage uvDeep-CGR1-KM17-C101	0	0	0	0	1	0
uncultured marine virus	0	0	0	0	1	0
Halorubrum virus HRPV3	0	0	0	0	1	0
BeAn 58058 virus	0	0	0	0	1	0
Little cherry virus 2	0	0	0	0	1	0
Scheffersomyces segobiensis virus L	0	0	0	0	1	0
Xanthophyllomyces dendrorhous virus L1A	0	0	0	0	1	0
Apricot pseudo-chlorotic leaf spot virus	0	0	0	0	1	0
Changjiang levi-like virus 3	0	0	0	0	1	0
Luckshill virus	0	0	0	0	1	0
Pepper mild mottle virus	0	0	0	0	1	0
Tobacco mosaic virus	0	0	0	0	1	0
Circular genetic element sp.	0	0	0	0	1	0
environmental Halophage eHP-14	0	0	0	0	1	0
Synechococcus phage S-EIVl	0	0	0	0	1	0
environmental Halophage eHP-2	0	0	0	0	1	0
Halovirus HHTV-1	0	0	0	0	1	0
Pseudomonas phage Psa21	0	5	0	0	0	0
Myoviridae environmental samples	0	2	0	0	0	0
Ralstonia virus phiAp1	0	2	0	0	0	0
Microbacterium phage Triscuit	0	2	0	0	0	0
Pseudomonas phage PMBT3	0	2	0	0	0	0
Pseudomonas phage PspYZU01	0	2	0	0	0	0
Caudovirales GX15bay	0	2	0	0	0	0
Pseudomonas virus VCM	0	1	0	0	0	0
Brevibacterium phage Cantare	0	1	0	0	0	0
Erwinia phage phiEt88	0	0	1	0	0	0
Pseudomonas phage POR1	0	1	0	0	0	0
Pseudomonas phage phi-2	0	1	0	0	0	0
Xylella virus Prado	0	1	0	0	0	0
Ralstonia phage RSB3	0	1	0	0	0	0
Synechococcus phage S-CBP2	0	1	0	0	0	0
Erwinia phage phiEaP-8	0	1	0	0	0	0
Microbacterium phage Burro	0	1	0	0	0	0
Podoviridae sp.	0	1	0	0	0	0
Pseudomonas phage Skulduggery	0	1	0	0	0	0
Arthrobacter phage Rings	0	1	0	0	0	0
Gordonia phage Gray	0	1	0	0	0	0
Arthrobacter phage Hestia	0	1	0	0	0	0
Arthrobacter phage vB_ArS-ArV2	0	1	0	0	0	0
Gordonia phage GMA2	0	1	0	0	0	0
Gordonia phage Suzy	0	1	0	0	0	0
Klebsiella phage YMC16/01/N133_KPN_BP	0	1	0	0	0	0
Microbacterium phage Appa	0	1	0	0	0	0
Rhizobium phage vB_RleS_L338C	0	1	0	0	0	0
Rhodococcus phage ReqiDocB7	0	1	0	0	0	0
Xanthomonas phage Xp15	0	1	0	0	0	0
